# Supplementary material for: iCLAP: an innovative method for integrable co-detection of low-abundance antigens with high-plex immunostaining
Source: Nat Commun. 2026 Feb 24;17:3104. doi: 10.1038/s41467-026-69752-y (PMC13039418; doi:10.1038/s41467-026-69752-y)
Supplement: Supplementary file 3 — supplementary data 1 [file 41467_2026_69752_MOESM3_ESM.xlsx]

## Sheet: Table S1
Figure	Sample	Age range	Sex	Section	Source
Fig. 1c	SENPAN_2	50-70	Male	126	JHMI
Fig. 2a	SENPAN_1	50-70	Male	39	JHMI
Fig. 2b left	SENPAN_1	50-70	Male	47	JHMI
Fig. 2b right	SENPAN_1	50-70	Male	48	JHMI
Fig. 2c left	SENPAN_1	50-70	Male	96	JHMI
Fig. 2c right	SENPAN_1	50-70	Male	93	JHMI
Fig. 2d left	SENPAN_2	50-70	Male	155	JHMI
Fig. 2d right	SENPAN_2	50-70	Male	152	JHMI
Fig. 2e left	SENPAN_2	50-70	Male	161	JHMI
Fig. 2e right	SENPAN_2	50-70	Male	158	JHMI
Fig. 3b/c	SENPAN_2	50-70	Male	101	JHMI
Fig. 4a	SENPAN_2	50-70	Male	74	JHMI
Fig. 5a/b	SENPAN_2	50-70	Male	81	JHMI
Fig. 5d	SENPAN_2	50-70	Male	63	JHMI
Supp. Fig. 1a	SENPAN_1	50-70	Male	83	JHMI
Supp. Fig. 1b	SENPAN_1	50-70	Male	86	JHMI
Supp. Fig. 2d	SENBRE_1	20-30	Female	84	AMSbio
Supp. Fig. 2e	SENPAN_3	20-30	Female	5	AMSbio
Supp. Fig. 2f top	SENBRE_1	20-30	Female	84	AMSbio
Supp. Fig. 2f bottom	SENBRE_1	20-30	Female	83	AMSbio
Supp. Fig. 2g top	SENPAN_3	20-30	Female	5	AMSbio
Supp. Fig. 2g bottom	SENPAN_3	20-30	Female	2	AMSbio
Supp. Fig. 3a left	SENPAN_2	50-70	Male	9	JHMI
Supp. Fig. 3a mid	SENPAN_2	50-70	Male	6	JHMI
Supp. Fig. 3a right	SENPAN_2	50-70	Male	12	JHMI
Supp. Fig. 3b left	SENPAN_2	50-70	Male	66	JHMI
Supp. Fig. 3b mid	SENPAN_2	50-70	Male	69	JHMI
Supp. Fig. 3b right	SENPAN_2	50-70	Male	72	JHMI
Supp. Fig. 4a left	SENPAN_2	50-70	Male	111	JHMI
Supp. Fig. 4a mid	SENPAN_2	50-70	Male	155	JHMI
Supp. Fig. 4a right	SENPAN_2	50-70	Male	161	JHMI
Supp. Fig. 4b left	SENPAN_2	50-70	Male	114	JHMI
Supp. Fig. 4b mid	SENPAN_2	50-70	Male	152	JHMI
Supp. Fig. 4b right	SENPAN_2	50-70	Male	158	JHMI
Supp. Fig. 5a left	SENPAN_1	50-70	Male	120	JHMI
Supp. Fig. 5a right	SENPAN_1	50-70	Male	117	JHMI
Supp. Fig. 5b left	SENPAN_1	50-70	Male	77	JHMI
Supp. Fig. 5b right	SENPAN_1	50-70	Male	75	JHMI
Supp. Fig. 5c left	SENPAN_1	50-70	Male	78	JHMI
Supp. Fig. 5c right	SENPAN_1	50-70	Male	67	JHMI
Supp. Fig. 5d left	SENPAN_1	50-70	Male	57	JHMI
Supp. Fig. 5d right	SENPAN_1	50-70	Male	66	JHMI
Supp. Fig. 5e left	SENPAN_1	50-70	Male	110	JHMI
Supp. Fig. 5e right	SENPAN_1	50-70	Male	113	JHMI
Supp. Fig. 5f left	SENPAN_2	50-70	Male	135	JHMI
Supp. Fig. 5f right	SENPAN_2	50-70	Male	116	JHMI
Supp. Fig. 6a left	SENPAN_2	50-70	Male	148	JHMI
Supp. Fig. 6a right	SENPAN_2	50-70	Male	101	JHMI
Supp. Fig. 6b left	SENPAN_2	50-70	Male	152	JHMI
Supp. Fig. 6b right	SENPAN_2	50-70	Male	101	JHMI
Supp. Fig. 6c left	SENPAN_2	50-70	Male	155	JHMI
Supp. Fig. 6c right	SENPAN_2	50-70	Male	101	JHMI
Supp. Fig. 6d left	SENPAN_2	50-70	Male	161	JHMI
Supp. Fig. 6d right	SENPAN_2	50-70	Male	101	JHMI
Supp. Fig. 6e left	SENPAN_1	50-70	Male	14	JHMI
Supp. Fig. 6e right	SENPAN_1	50-70	Male	30	JHMI
Supp. Fig. 6f left	SENPAN_1	50-70	Male	17	JHMI
Supp. Fig. 6f right	SENPAN_1	50-70	Male	30	JHMI
Supp. Fig. 7a	SENPAN_2	50-70	Male	101	JHMI
Supp. Fig. 7b	SENPAN_2	50-70	Male	101	JHMI
Supp. Fig. 7c	SENPAN_2	50-70	Male	98	JHMI
Supp. Fig. 7d	SENPAN_2	50-70	Male	98	JHMI
Supp. Fig. 8a	SENPAN_2	50-70	Male	101	JHMI
Supp. Fig. 8b	SENPAN_2	50-70	Male	101	JHMI
Supp. Fig. 9a	SENPAN_1	50-70	Male	30	JHMI
Supp. Fig. 9a	SENPAN_4	50-70	Female	90	SenNet
Supp. Fig. 9a	SENPAN_5	20-30	Male	90	SenNet
Supp. Fig. 9a	SENPAN_6	20-30	Female	90	SenNet
Supp. Fig. 11a	SENPAN_2	50-70	Male	74	JHMI
Supp. Fig. 11b	SENPAN_2	50-70	Male	74	JHMI
Supp. Fig. 13e	SENPAN_2	50-70	Male	74	JHMI
Supp. Fig. 13f	SENPAN_2	50-70	Male	74	JHMI
Supp. Fig. 15a	SENPAN_2	50-70	Male	74	JHMI
Supp. Fig. 15b	SENPAN_2	50-70	Male	74	JHMI
Supp. Fig. 15c	SENPAN_2	50-70	Male	74	JHMI
Supp. Fig. 15d	SENPAN_2	50-70	Male	74	JHMI
Supp. Fig. 16a	SENPAN_2	50-70	Male	81	JHMI
Supp. Fig. 17a	SENPAN_1	50-70	Male	149	JHMI
Supp. Fig. 17b	SENPAN_2	50-70	Male	140	JHMI
Supp. Fig. 17c	SENPAN_4	50-70	Female	5	SenNet
Supp. Fig. 18a	SENPAN_2	50-70	Male	81	JHMI
Supp. Fig. 18b	SENPAN_2	50-70	Male	81	JHMI
Supp. Fig. 18c	SENPAN_2	50-70	Male	81	JHMI
Supp. Fig. 18d	SENPAN_2	50-70	Male	63	JHMI
Supp. Fig. 18e	SENPAN_2	50-70	Male	63	JHMI
Supp. Fig. 19a left	SENPAN_2	50-70	Male	63	JHMI
Supp. Fig. 19a right	SENPAN_2	50-70	Male	120	JHMI
Supp. Fig. 19b left	SENPAN_2	50-70	Male	63	JHMI
Supp. Fig. 19b right	SENPAN_2	50-70	Male	120	JHMI
Supp. Fig. 19c left	SENPAN_2	50-70	Male	63	JHMI
Supp. Fig. 19c right	SENPAN_2	50-70	Male	120	JHMI
Supp. Fig. 19f left	SENPAN_2	50-70	Male	63	JHMI
Supp. Fig. 19f right	SENPAN_2	50-70	Male	120	JHMI
Supp. Fig. 19g left	SENPAN_2	50-70	Male	63	JHMI
Supp. Fig. 19g right	SENPAN_2	50-70	Male	120	JHMI
