# Supplementary material for: iCLAP: an innovative method for integrable co-detection of low-abundance antigens with high-plex immunostaining
Source: Nat Commun. 2026 Feb 24;17:3104. doi: 10.1038/s41467-026-69752-y (PMC13039418; doi:10.1038/s41467-026-69752-y)
Supplement: Supplementary file 4 — supplementary data 2 [file 41467_2026_69752_MOESM4_ESM.xlsx]

## Sheet: Table S2
Supplementary Data 2. List of antibodies used in the iCLAP mutiplex immunolabeling, detailing target proteins, vendors, catalog or clone numbers, staining method, working dilution, and detection channel. Targets were stained using either tyramide signal amplification (TSA), conventional immunofluorescence (IF), CODEX barcoding, or Imaging Mass Cytometry (IMC). Detection channels include a range o…
Target	Vendor	Catalog/Barcode/Clone	Application	Method	Dilution	Channel	Performance with IF
Islet 1	Abcam	ab178400	Islet cell identity marker	TSA	1:500	CY5	Not detectable
Pax6	CST	60433	Islet cell identity marker	TSA	1:500	Fluorescein	Not detectable
53BP1	Bethyl laboratories	A700-011	Senescence marker	TSA	1:1000	CY3	Weak signal
p16INK4A	Roche Diagnose	705-4793	Senescence marker	TSA	RTU	CY5	Weak signal
p53	Santa Cruz	SC-98	Senescence marker	TSA	1:500	Fluorescein	Not detectable
p21	BD Bioscience	554228	Senescence marker	TSA	1:500	CY3	Not detectable
HMGB1	Abcam	ab195010	Senescence marker	IF	1:100	Alexa 488	Strong signal
Lamin B1	Abcam	ab194108	Senescence marker	IF	1:100	Alexa 647	Strong signal
IL-6	Abcam	ab233706	Senescence marker	TSA	1:200	CY5	Not detectable
IL-8	Abcam	ab18672	Senescence marker	TSA	1:200	CY5	Not detectable
p-p65	Novus	NB100-82088	Senescence marker	TSA	1:200	CY5	Not detectable
p-S6	Cell signaling	5364	Senescence marker	TSA	1:200	CY5	Not detectable
E2F1	Santa Cruz	sc-251	Senescence marker	TSA	1:200	CY5	Not detectable
FOX3A	Novus	NBP2-16521	Senescence marker	TSA	1:200	CY5	Not detectable
p14ARF	Novus	NB200-111	Senescence marker	TSA	1:200	CY5	Not detectable
TGF-beta	Novus	NBP2-22114	Senescence marker	TSA	1:200	CY5	Not detectable
pRB	Diagonostic Biosystems	Mob220	Senescence marker	TSA	1:200	CY5	Not detectable
LAMP-1	Abcam	ab289558	Senescence marker	TSA	1:200	CY5	Not detectable
H3K9me3	Active motif	39161	Senescence marker	TSA	1:1000	CY5	Weak signal
H3K27me3	Active motif	39155	Senescence marker	TSA	1:1000	CY5	Weak signal
Insulin	Abcam	ab309368	Islet cell hormone marker	IF	1:500	Alexa 647	Strong signal
Glucagon	Abcam	ab313316	Islet cell hormone marker	IF	1:500	Alexa 555	Strong signal
Somatostatin 28	Abcam	ab111912	Islet cell hormone marker	TSA	1:500	CY5	Strong signal
Carboxypeptidase A	Abcam	ab282670	Acinar cell enzyme marker	IF	1:500	Alexa 488	Strong signal
Lipase	Novus	NBP2-90231	Acinar cell enzyme marker	TSA	1:500	CY3	Weak signal
Trypsin	Abcam	ab200997	Acinar cell enzyme marker	TSA	1:500	Fluorescein	Weak signal
p16INK4A	Agilent	GA78361-5	Senescence marker	TSA	1:500	CY5	Weak signal
p16INK4A	Diagonostic Biosystems	Mob575	Senescence marker	TSA	1:500	CY5	Not detectable
p16INK4A	Abcam	ab108349	Senescence marker	TSA	1:500	CY5	Not detectable
p16INK4A	Abcam	ab186932	Senescence marker	TSA	1:500	CY5	Not detectable
p53	Dako	M7001	Senescence marker	TSA	1:500	CY5	Not detectable
p53	Cell Signaling Technologies	48818	Senescence marker	TSA	1:500	CY5	Not detectable
p21	Cell Marque	421M-14	Senescence marker	TSA	1:500	CY5	Not detectable
p21	Abcam	ab188224	Senescence marker	TSA	1:500	CY5	Not detectable
53BP1	Bethyl laboratories	A300-272	Senescence marker	TSA	1:1000	CY3	Weak signal
Lamin B1	Abcam	ab133741	Senescence marker	TSA	1:2000	CY5	Strong signal
HMGB1	Abcam	ab79823	Senescence marker	TSA	1:2000	CY5	Strong signal
Carboxypeptidase A	Abcam	ab278044	Acinar cell enzyme marker	TSA	1:2000	Fluorescein	Strong signal
Glucagon	Abcam	ab92517	Islet cell hormone marker	TSA	1:2000	CY3	Strong signal
panCK	Invitrogen	53900382	Pan-epithelial marker	IF	1:100	Alexa 488	Strong signal
E-cad	Invitrogen	334000	Epithelial cell marker	TSA	1:500	CY3	Weak signal
CD11c	AKOYA	BX024	Immune cell marker	CODEX	1:200	CY5	Not evaluated
CD141	AKOYA	BX087	Immune cell marker	CODEX	1:200	Atto 550	Not evaluated
CD14	AKOYA	BX037	Immune cell marker	CODEX	1:200	Atto 550	Not evaluated
CD15	Self-Conjugated	BX022	Immune cell marker	CODEX	1:200	AF 750	Not evaluated
CD20	AKOYA	BX007	Immune cell marker	CODEX	1:200	AF 750	Not evaluated
CD31	AKOYA	BX001	Immune cell marker	CODEX	1:200	AF 750	Weak signal
CD3e	AKOYA	BX045	Immune cell marker	CODEX	1:200	Alexa 647	Not detectable
CD40	AKOYA	BX010	Immune cell marker	CODEX	1:200	Alexa 647	Not evaluated
Collagen	AKOYA	BX042	Extracellular matrix marker	CODEX	1:200	Alexa 647	Weak signal
CD45	AKOYA	BX021	Immune cell marker	CODEX	1:200	Alexa 647	Weak signal
CD45RO	AKOYA	BX017	Immune cell marker	CODEX	1:100	Atto 550	Not detectable
CD4	AKOYA	BX003	Immune cell marker	CODEX	1:75	Alexa 647	Not detectable
CD56	AKOYA	BX028	Immune cell marker	CODEX	1:200	Atto 550	Not evaluated
CD68	AKOYA	BX015	Immune cell marker	CODEX	1:200	Alexa 647	Weak signal
CD8	AKOYA	BX026	Immune cell marker	CODEX	1:200	Atto 550	Not detectable
E-cad	AKOYA	BX014	Epithelial cell marker	CODEX	1:400	Atto 550	Weak signal
EPCAM	AKOYA	BX091	Epithelial cell marker	CODEX	1:200	AF 750	Not evaluated
FoxP3	AKOYA	BX002	Immune cell marker	CODEX	1:200	Alexa 647	Not evaluated
Glucagon	Self-Conjugated	BX043	Islet cell hormone marker	CODEX	1:100	AF 750	Strong signal
GranzymB	AKOYA	BX041	Immune cell marker	CODEX	1:200	Atto 550	Not evaluated
HLA-A	AKOYA	BX004	Immune cell marker	CODEX	1:200	AF 750	Not evaluated
HLA-DR	AKOYA	BX033	Immune cell marker	CODEX	1:200	Alexa 647	Not evaluated
IFNG	AKOYA	BX020	Immune cell marker	CODEX	1:200	Atto 550	Not evaluated
Ki67	AKOYA	BX047	Cell proliferation marker	CODEX	1:400	Atto 550	Weak signal
PanCK	AKOYA	BX019	Pan-epithelial marker	CODEX	1:400	AF 750	Strong signal
PD1	AKOYA	BX046	Immune cell marker	CODEX	1:200	Alexa 647	Not evaluated
SMA	AKOYA	BX013	Smooth muscle marker	CODEX	1:200	AF 750	Strong signal
TCF1	AKOYA	BX061	Immune cell marker	CODEX	1:400	Alexa 647	Not evaluated
CD45	Cell Signaling Technologies	D9M81	Immune cell marker	IMC	1:125	89-Y	Weak signal
Collagen	Cell Signaling Technologies	E8F4L	Extracellular matrix marker	IMC	1:250	113-ln	Weak signal
E-cad	Cell Signaling Technologies	24E10	Epithelial cell marker	IMC	1:125	115-ln	Weak signal
SMA	Standard BioTools	1A4	Smooth muscle marker	IMC	1:500	141-Pr	Strong signal
Podoplanin	Biolegend	D2-40	Lymphatic endothelial marker	IMC	1:125	142-Nd	Not evaluated
VIM	Standard BioTools	D21H3	Mesenchymal cell marker	IMC	1:500	143-Nd	Weak signal
CD14	Standard BioTools	EPR3653	Immune cell marker	IMC	1:125	144-Nd	Not evaluated
CD45RO	Biolegend	UCHL1	Immune cell marker	IMC	1:250	145-Nd	Not evaluated
CD16	Standard BioTools	EPR16784	Immune cell marker	IMC	1:100	146-Nd	Not evaluated
CD163	Standard BioTools	EDHu-1	Immune cell marker	IMC	1:125	147-Sm	Not evaluated
Pan-CK	Standard BioTools	C11	Pan-epithelial marker	IMC	1:125	148-Nd	Strong signal
CD137	Cell Signaling Technologies	D2Z4Y	Immune cell marker	IMC	1:250	149-Sm	Not evaluated
PDL1	Cell Signaling Technologies	E1L3N	Immune cell marker	IMC	1:125	150-Sm	Not evaluated
PD1	Cell Signaling Technologies	D4W2J	Immune cell marker	IMC	1:125	151-Eu	Not evaluated
CD57	Standard BioTools	NK/804	Immune cell marker	IMC	1:250	152-Sm	Not evaluated
Tox/Tox2	Cell Signaling Technologies	E6I3Q	Immune cell marker	IMC	1:250	153-Eu	Not evaluated
DC-LAMP	Standard BioTools	1010E1.01	Immune cell marker	IMC	1:125	154-Sm	Not evaluated
FOXP3	Standard BioTools	PCH101	Immune cell marker	IMC	1:75	155-Gd	Not evaluated
CD4	Standard BioTools	EPR6855	Immune cell marker	IMC	1:125	156-Gd	Not detectable
pSTAT3	Cell Signaling Technologies	D3A7	Immune cell marker	IMC	1:62.5	158-Gd	Not evaluated
CD68	Standard BioTools	KP1	Immune cell marker	IMC	1:75	159-Tb	Weak signal
CD138	Cell Signaling Technologies	IHC138	Immune cell marker	IMC	1:125	160-Gd	Not evaluated
CD20	Standard BioTools	H1	Immune cell marker	IMC	1:125	161-Dy	Not evaluated
CD8	Standard BioTools	C8/144B	Immune cell marker	IMC	1:250	162-Dy	Not detectable
CD21	Biolegend	Bu32	Immune cell marker	IMC	1:250	163-Dy	Not evaluated
ARG1	Standard BioTools	D4E3M	Immune cell marker	IMC	1:75	164-Dy	Not evaluated
CD33	LS Bio	44M12D3	Immune cell marker	IMC	1:125	165-Dy	Not evaluated
CD45RA	Standard BioTools	HI100	Immune cell marker	IMC	1:250	166-Ho	Not evaluated
GZMB	Cell Signaling Technologies	D6E9W	Immune cell marker	IMC	1:125	167-Er	Not evaluated
KI67	Standard BioTools	B56	Cell proliferation marker	IMC	1:250	168-Er	Weak signal
CD3	Standard BioTools	Polyclonal	Immune cell marker	IMC	1:125	170-Er	Not detectable
LAG3	Novus	17B4	Immune cell marker	IMC	1:125	171-Yb	Not evaluated
CD15	Standard BioTools	W6D3	Immune cell marker	IMC	1:100	172-Yb	Not evaluated
DC-SIGN	Ionpath	DCN46	Immune cell marker	IMC	1:62.5	173-Yb	Not evaluated
HLADR	Standard BioTools	LN3	Immune cell marker	IMC	1:250	174-Yb	Not evaluated
CD86	Cell Signaling Technologies	E2G8P	Immune cell marker	IMC	1:125	175-Lu	Not evaluated
CD206	Cell Signaling Technologies	E2L9N	Immune cell marker	IMC	1:125	176-Yb	Not evaluated
PM2	Standard BioTools	1A36	Plasma membrane marker	IMC	1:250	195-Pt	Not evaluated
PM3	Standard BioTools	1A37	Plasma membrane marker	IMC	1:250	196-Pt	Not evaluated
PM4	Standard BioTools	1A38	Plasma membrane marker	IMC	1:250	198-Pt	Not evaluated
