# Supplementary material for: iCLAP: an innovative method for integrable co-detection of low-abundance antigens with high-plex immunostaining
Source: Nat Commun. 2026 Feb 24;17:3104. doi: 10.1038/s41467-026-69752-y (PMC13039418; doi:10.1038/s41467-026-69752-y)
Supplement: Supplementary file 7 — Source data [file 41467_2026_69752_MOESM7_ESM.xlsx]

## Sheet: Fig. 1d
	CY5 channel: PAX6/Insulin					TRITC channel: Islet1/Glucagon
	ROI1	ROI2	ROI3	ROI4	ROI5	ROI1	ROI2	ROI3	ROI4	ROI5
round 1	124.206	123.204	122.063	119.747	120.523	223.539	218.592	217.662	207.95	188.488
round 2	6371.94	5634.88	4515.78	4286.25	4645.65	2101.11	6056.06	4828.15	6499.18	5382.94
round 3	121.225	121.236	117.948	118.553	120.807	153.496	155.23	146.882	147.449	154.33
round 4	3831	6888.06	7653.14	6363.13	7719.1	4387.66	1901.15	2721.85	5802.8	2616.46
Raw data from Fiji
		Area	Mean	SteDev	Mode	Min	Max	X	Y	XM	YM	Perim.	BX	BY	Width	Height	Major	Minor	Angle	Circ.
ROI1
round 1_CY5		35811	124.206	8.227	124	67	179	970.222	1044.64	970.199	1044.58	709.105	841	958	255	189	255.539	178.431	169.999	0.895
round 1_TRITC		35811	223.539	29.514	216	132	486	970.222	1044.64	969.584	1044.34	709.105	841	958	255	189	255.539	178.431	169.999	0.895
round 2_CY5		35811	6371.94	4354.68	3588	483	27485	970.222	1044.64	967.089	1049.92	709.105	841	958	255	189	255.539	178.431	169.999	0.895
round 2_TRITC		35811	2101.11	1306.54	1061	352	8469	970.222	1044.64	967.553	1046.21	709.105	841	958	255	189	255.539	178.431	169.999	0.895
round 3_CY5		35811	121.225	7.778	118	51	188	970.222	1044.64	970.178	1044.58	709.105	841	958	255	189	255.539	178.431	169.999	0.895
round 3_TRITC		35811	153.496	11.154	153	92	223	970.222	1044.64	970.303	1044.38	709.105	841	958	255	189	255.539	178.431	169.999	0.895
round 4_CY5		35811	3831	2892.33	519	231	16935	970.222	1044.64	972.218	1043.01	709.105	841	958	255	189	255.539	178.431	169.999	0.895
round 4_TRITC		35811	4387.66	3716.19	655	347	26106	970.222	1044.64	972.659	1042.21	709.105	841	958	255	189	255.539	178.431	169.999	0.895
ROI2
round 1_CY5		21084	123.204	7.586	123	62	175	690.565	1876.6	690.531	1876.78	547.889	613	1781	144	192	185.721	144.544	92.668	0.883
round 1_TRITC		21084	218.592	24.651	213	129	421	690.565	1876.6	690.148	1877.33	547.889	613	1781	144	192	185.721	144.544	92.668	0.883
round 2_CY5		21084	5634.88	3787.96	342	258	16898	690.565	1876.6	690.23	1874.13	547.889	613	1781	144	192	185.721	144.544	92.668	0.883
round 2_TRITC		21084	6056.06	4336.9	730	296	28729	690.565	1876.6	688.578	1879.52	547.889	613	1781	144	192	185.721	144.544	92.668	0.883
round 3_CY5		21084	121.236	7.75	120	60	169	690.565	1876.6	690.507	1876.64	547.889	613	1781	144	192	185.721	144.544	92.668	0.883
round 3_TRITC		21084	155.23	11.261	153	103	206	690.565	1876.6	690.565	1876.65	547.889	613	1781	144	192	185.721	144.544	92.668	0.883
round 4_CY5		21084	6888.06	5456.91	689	375	32716	690.565	1876.6	692.432	1872.2	547.889	613	1781	144	192	185.721	144.544	92.668	0.883
round 4_TRITC		21084	1901.15	1693.09	794	252	10736	690.565	1876.6	691.749	1876.46	547.889	613	1781	144	192	185.721	144.544	92.668	0.883
ROI3
round 1_CY5		36008	122.063	7.973	123	67	187	142.076	152.97	141.936	152.78	723.829	23	44	238	216	242.056	189.406	146.236	0.864
round 1_TRITC		36008	217.662	24.745	215	138	495	142.076	152.97	141.816	152.677	723.829	23	44	238	216	242.056	189.406	146.236	0.864
round 2_CY5		36008	4515.78	3276.66	372	240	16139	142.076	152.97	150.258	152.017	723.829	23	44	238	216	242.056	189.406	146.236	0.864
round 2_TRITC		36008	4828.15	3698.89	626	355	26706	142.076	152.97	149.531	153.357	723.829	23	44	238	216	242.056	189.406	146.236	0.864
round 3_CY5		36008	117.948	5.548	117	87	156	142.076	152.97	141.832	153.001	723.829	23	44	238	216	242.056	189.406	146.236	0.864
round 3_TRITC		36008	146.882	8.212	148	88	186	142.076	152.97	141.774	153.192	723.829	23	44	238	216	242.056	189.406	146.236	0.864
round 4_CY5		36008	7653.14	7490.55	540	335	48752	142.076	152.97	145.424	154.289	723.829	23	44	238	216	242.056	189.406	146.236	0.864
round 4_TRITC		36008	2721.85	2034.95	1166	358	15579	142.076	152.97	140.939	152.697	723.829	23	44	238	216	242.056	189.406	146.236	0.864
ROI4
round 1_CY5		73929	119.747	5.724	119	68	165	1168.64	808.489	1168.77	808.332	1120.84	995	640	373	311	405.898	231.904	146.96	0.739
round 1_TRITC		73929	207.95	21.134	199	146	447	1168.64	808.489	1169.41	807.845	1120.84	995	640	373	311	405.898	231.904	146.96	0.739
round 2_CY5		73929	4286.25	2631.82	605	330	14595	271.638	244.489	274.217	248.62	1120.84	98	76	373	311	405.898	231.904	146.96	0.739
round 2_TRITC		73929	6499.18	4409.89	1011	499	27696	271.638	244.489	280.436	247.046	1120.84	98	76	373	311	405.898	231.904	146.96	0.739
round 3_CY5		73929	118.553	5.474	119	85	161	1009.64	1039.49	1010	1039.68	1120.84	836	871	373	311	405.898	231.904	146.96	0.739
round 3_TRITC		73929	147.449	8.038	147	106	204	1009.64	1039.49	1010.5	1039.96	1120.84	836	871	373	311	405.898	231.904	146.96	0.739
round 4_CY5		73929	6363.13	6928.45	498	252	47340	271.638	244.489	264.686	255.96	1120.84	98	76	373	311	405.898	231.904	146.96	0.739
round 4_TRITC		73929	5802.8	3267.85	2587	475	16956	271.638	244.489	264.629	240.501	1120.84	98	76	373	311	405.898	231.904	146.96	0.739
ROI5
round 1_CY5		27373	120.523	5.781	120	83	147	984.183	1015.46	984.186	1015.37	625.502	874	923	227	173	227.343	153.303	24.001	0.879
round 1_TRITC		27373	188.488	22.797	186	121	317	984.183	1015.46	983.256	1014.35	625.502	874	923	227	173	227.343	153.303	24.001	0.879
round 2_CY5		27373	4645.65	3221.56	406	246	15226	984.183	1015.46	984.718	1015.66	625.502	874	923	227	173	227.343	153.303	24.001	0.879
round 2_TRITC		27373	5382.94	4223.02	692	334	23491	984.183	1015.46	987.021	1017.37	625.502	874	923	227	173	227.343	153.303	24.001	0.879
round 3_CY5		27373	120.807	7.401	118	78	184	984.183	1015.46	984.112	1015.59	625.502	874	923	227	173	227.343	153.303	24.001	0.879
round 3_TRITC		27373	154.33	10.917	151	97	211	984.183	1015.46	984.129	1015.74	625.502	874	923	227	173	227.343	153.303	24.001	0.879
round 4_CY5		27373	7719.1	5368.77	3302	303	33563	984.183	1015.46	989.416	1014.25	625.502	874	923	227	173	227.343	153.303	24.001	0.879
round 4_TRITC		27373	2616.46	1703.62	1252	328	10051	984.183	1015.46	987.588	1013.78	625.502	874	923	227	173	227.343	153.303	24.001	0.879

## Sheet: Fig. 4f
Islet ID	Classification	P16 occurrence		Class	Definition	n	mean	median	SD	SEM	Min	Max	Q1	Q3	5%-95%
1	1	0.2667		1	Insulin+	35	0.366986	0.3226	0.187678	0.0317234	0	0.7692	0.20525	0.48915	0.1183–0.6577
2	1	0.3077		2	Glucagon+	35	0.389331	0.4	0.18494	0.0312605	0	0.6667	0.2566	0.52965	0.0933–0.6469
3	1	0.2727		3	SST 28+	35	0.641837	0.7143	0.395602	0.066869	0	1	0.3333	1	0.0000–1.0000
4	1	0.3158
5	1	0.4
6	1	0.3864
7	1	0.4737
8	1	0.4231
9	1	0.1935
10	1	0.1765
11	1	0.5652
12	1	0.6667
13	1	0.3125
14	1	0.4194
15	1	0.2105
16	1	0.2414
17	1	0.2
18	1	0.3158
19	1	0.5714
20	1	0.1852
21	1	0.1333
22	1	0.3226
23	1	0.0833
24	1	0.4194
25	1	0.6364
26	1	0.4762
27	1	0.1875
28	1	0.6538
29	1	0.7692
30	1	0.6207
31	1	0.4783
32	1	0.5
33	1	0.5263
34	1	0.1333
35	1	0
36	2	0.2059
37	2	0.2727
38	2	0.2632
39	2	0.2778
40	2	0.3571
41	2	0.4091
42	2	0.4
43	2	0.5
44	2	0.1667
45	2	0.2222
46	2	0.6429
47	2	0.1333
48	2	0.6562
49	2	0.614
50	2	0.4545
51	2	0.3
52	2	0.1739
53	2	0.4583
54	2	0.3571
55	2	0.2273
56	2	0.4
57	2	0.6333
58	2	0
59	2	0.4444
60	2	0.6026
61	2	0.25
62	2	0.44
63	2	0.6102
64	2	0.6667
65	2	0.4375
66	2	0.6154
67	2	0.375
68	2	0.5593
69	2	0.5
70	2	0
71	3	0.6667
72	3	0.5
73	3	0.7143
74	3	1
75	3	1
76	3	0
77	3	1
78	3	0.75
79	3	0
80	3	0.5
81	3	0.6667
82	3	0.3333
83	3	0.5
84	3	0.6667
85	3	1
86	3	0
87	3	1
88	3	1
89	3	0.3333
90	3	0.3333
91	3	0
92	3	1
93	3	1
94	3	1
95	3	1
96	3	1
97	3	1
98	3	1
99	3	0
100	3	1
101	3	1
102	3	1
103	3	0.5
104	3	0
105	3	0

## Sheet: Fig. 4g
Islet ID	Classification	P16 occurrence		Class	Definition	n	mean	median	SD	SEM	Min	Max	Q1	Q3	5%-95%
1	1	0.8667		1	Insulin+	35	0.871029	0.9032	0.097182	0.0164267	0.6154	1	0.83665	0.93255	0.6486–0.9774
2	1	0.6154		2	Glucagon+	35	0.881214	0.8889	0.102972	0.0174055	0.625	1	0.81665	0.9597	0.6692–1.0000
3	1	0.6364		3	SST 28+	35	0.983334	1	0.0694236	0.0117347	0.6667	1	1	1	0.9250–1.0000
4	1	0.8158
5	1	0.9
6	1	0.9318
7	1	0.8421
8	1	0.6538
9	1	0.9677
10	1	0.7059
11	1	0.8261
12	1	0.8333
13	1	0.8125
14	1	0.9677
15	1	0.8947
16	1	0.8621
17	1	0.84
18	1	0.8421
19	1	0.8571
20	1	0.963
21	1	1
22	1	0.9032
23	1	0.9583
24	1	0.9032
25	1	0.9091
26	1	0.9048
27	1	0.9062
28	1	0.9231
29	1	0.7692
30	1	0.931
31	1	0.913
32	1	1
33	1	0.9474
34	1	0.9333
35	1	0.95
36	2	0.6765
37	2	0.8636
38	2	0.7895
39	2	0.9444
40	2	0.7857
41	2	0.9545
42	2	0.8
43	2	0.8667
44	2	0.8333
45	2	0.8889
46	2	1
47	2	0.7333
48	2	0.9688
49	2	0.9649
50	2	0.9545
51	2	1
52	2	0.6522
53	2	1
54	2	0.7857
55	2	0.9545
56	2	1
57	2	0.9667
58	2	1
59	2	0.8889
60	2	0.8462
61	2	0.875
62	2	0.8
63	2	0.8644
64	2	0.8667
65	2	0.9375
66	2	1
67	2	0.625
68	2	0.9153
69	2	0.9167
70	2	0.9231
71	3	1
72	3	1
73	3	1
74	3	1
75	3	1
76	3	1
77	3	1
78	3	0.75
79	3	1
80	3	1
81	3	1
82	3	1
83	3	1
84	3	1
85	3	1
86	3	1
87	3	1
88	3	1
89	3	0.6667
90	3	1
91	3	1
92	3	1
93	3	1
94	3	1
95	3	1
96	3	1
97	3	1
98	3	1
99	3	1
100	3	1
101	3	1
102	3	1
103	3	1
104	3	1
105	3	1

## Sheet: Fig. 4h
Beta Cell ID	Classification	Beta cell insulin intensity(arb. units)		Class	Definition	n	mean	median	SD	SEM	Min	Max	Q1	Q3	5%-95%
1	1	3212.31		1	P16- & 53BP1-	173	2341.41	1902.4	1466.04	111.46	540.61	10443.8	1267.52	3214.76	824.24 – 5013.74
2	1	3216.09		2	P16- & 53BP1+	857	2718.28	2364.22	1636.51	55.9	453.05	15117.1	1521.7	3429.39	816.11 – 5900.89
3	1	10443.8		3	P16+ & 53BP1-	17	3302.51	2421.68	1750.24	424.49	1308.73	7086.01	1874.51	4731.09	1449.92 – 6179.80
4	1	1001.11		4	P16+ & 53BP1+	679	3046.94	2611.08	1867.92	71.68	513.25	13562	1748.73	3861	943.45 – 6661.80
5	1	1648
6	1	2648.51
7	1	918.904
8	1	2106.21
9	1	1513.52
10	1	1287.71
11	1	1524.53
12	1	2190.15
13	1	2639.53
14	1	4421.42
15	1	2299.26
16	1	3214.76
17	1	1653.73
18	1	2249.51
19	1	6141.33
20	1	1373.43
21	1	3722.57
22	1	3901.25
23	1	4108.02
24	1	1656
25	1	1226.55
26	1	2263.89
27	1	5005.7
28	1	1551.82
29	1	4387.94
30	1	906.433
31	1	1206.4
32	1	2402.18
33	1	2364.88
34	1	2591.53
35	1	6054.27
36	1	1465.73
37	1	693.095
38	1	5294.62
39	1	1440.42
40	1	3308.29
41	1	5025.81
42	1	3698.8
43	1	3352.9
44	1	2923.74
45	1	3051.41
46	1	2143.4
47	1	899.363
48	1	1267.52
49	1	1893.49
50	1	1175.68
51	1	1409.76
52	1	1312
53	1	798.346
54	1	1836.69
55	1	1366.18
56	1	2948.15
57	1	1902.4
58	1	1203.61
59	1	1351.62
60	1	2360.73
61	1	636.495
62	1	2970.03
63	1	2099.5
64	1	1069.13
65	1	3690.81
66	1	1408.99
67	1	3179.47
68	1	1233.42
69	1	769.084
70	1	2546.43
71	1	1605.61
72	1	946.652
73	1	1285.25
74	1	1537.76
75	1	6155.61
76	1	1952
77	1	2304.91
78	1	1734.38
79	1	3375.65
80	1	3738.67
81	1	1228.15
82	1	1297.25
83	1	1480.43
84	1	1835.2
85	1	2240.8
86	1	3398.53
87	1	1033.14
88	1	850.617
89	1	540.615
90	1	3987.54
91	1	754.906
92	1	3718.22
93	1	1594.95
94	1	2412.72
95	1	2219.32
96	1	3573.04
97	1	6043
98	1	3646.64
99	1	1179.1
100	1	1084.96
101	1	1900.3
102	1	1339.89
103	1	3344.65
104	1	2315.35
105	1	2067.3
106	1	5748.54
107	1	3758.61
108	1	3712.14
109	1	4882.06
110	1	4207.98
111	1	1903
112	1	1325.39
113	1	2482.73
114	1	1056.08
115	1	1825.94
116	1	2755.77
117	1	1469.65
118	1	4950.31
119	1	1602.11
120	1	1602.37
121	1	1372.16
122	1	1147.17
123	1	907.016
124	1	1406.19
125	1	2174.95
126	1	4911.45
127	1	1033.01
128	1	1614.27
129	1	3063.56
130	1	645.148
131	1	4116.43
132	1	969.853
133	1	1323.53
134	1	950.401
135	1	1819.35
136	1	3614.18
137	1	1380.84
138	1	980.988
139	1	2128.63
140	1	2212.15
141	1	1837.02
142	1	3266.11
143	1	945.316
144	1	4280.15
145	1	841.495
146	1	880.292
147	1	1788.96
148	1	1039.24
149	1	1457.49
150	1	1206.25
151	1	2461.86
152	1	4100.17
153	1	3590.27
154	1	3629.32
155	1	2269.84
156	1	2182.05
157	1	3090.51
158	1	1131.8
159	1	5237.16
160	1	712.152
161	1	980.34
162	1	3872.2
163	1	983.893
164	1	4132.5
165	1	1105.44
166	1	3197.42
167	1	888.554
168	1	563.883
169	1	3059.66
170	1	1981.6
171	1	2314.21
172	1	1211.06
173	1	1268.66
174	2	5125.17
175	2	11172.2
176	2	2719.49
177	2	2850.04
178	2	3429.39
179	2	2241.95
180	2	1565.33
181	2	7103.06
182	2	1690.31
183	2	2294.26
184	2	3714.49
185	2	1337.57
186	2	2358.88
187	2	15117.1
188	2	6636.09
189	2	2179.89
190	2	2776.41
191	2	3018.6
192	2	2567.33
193	2	1422.96
194	2	1646.84
195	2	5927.17
196	2	3026.06
197	2	2764.41
198	2	4886.3
199	2	7801
200	2	2150.77
201	2	2619.96
202	2	2851.65
203	2	3388.47
204	2	913.77
205	2	2367.16
206	2	1577.26
207	2	3669.61
208	2	1071.68
209	2	1831.14
210	2	1343.86
211	2	1851.27
212	2	1818.6
213	2	2182.06
214	2	1521.7
215	2	4286.21
216	2	1189.65
217	2	3114.02
218	2	1930.32
219	2	978.669
220	2	5575.97
221	2	4205.75
222	2	4399.07
223	2	1895.57
224	2	519.899
225	2	453.054
226	2	1502.64
227	2	562.456
228	2	6350.06
229	2	2984.68
230	2	4351.62
231	2	1157.03
232	2	4381.07
233	2	3751.16
234	2	5374.53
235	2	2680.81
236	2	3663.48
237	2	3296.22
238	2	1380.44
239	2	1989.33
240	2	1990.38
241	2	1301.49
242	2	2355.77
243	2	1530.09
244	2	1117.21
245	2	2636.58
246	2	791.015
247	2	2652.64
248	2	2894.33
249	2	3005.22
250	2	1837.38
251	2	4219.55
252	2	4277.96
253	2	4515.6
254	2	1677.72
255	2	2809.03
256	2	3276.99
257	2	1513.83
258	2	2988.23
259	2	1012.55
260	2	2913.1
261	2	2846.78
262	2	1493.01
263	2	4072.38
264	2	562.862
265	2	2188.78
266	2	2133.51
267	2	2783.75
268	2	2536.08
269	2	2763.98
270	2	6367.92
271	2	2129
272	2	2887.32
273	2	1345.56
274	2	3140.05
275	2	1514.59
276	2	1962.98
277	2	1481.33
278	2	1701.98
279	2	1470.46
280	2	4037.14
281	2	1217.37
282	2	1843.24
283	2	2446.45
284	2	3300.87
285	2	1649.32
286	2	2459.84
287	2	1262.59
288	2	1461.37
289	2	1403.54
290	2	732.429
291	2	3544.53
292	2	2488.77
293	2	5078.04
294	2	778.793
295	2	2379.76
296	2	996.693
297	2	5866.81
298	2	1264
299	2	1622.43
300	2	1847.31
301	2	661.833
302	2	2285.11
303	2	2069.55
304	2	1958.61
305	2	1325.28
306	2	2909.97
307	2	3058.21
308	2	2265.82
309	2	3466.79
310	2	2947.6
311	2	2969.3
312	2	2665.19
313	2	1795.88
314	2	6850.64
315	2	5301.69
316	2	1584.76
317	2	1280.32
318	2	5580.79
319	2	1938.8
320	2	4446.12
321	2	1636.42
322	2	4916.25
323	2	937.719
324	2	2141.04
325	2	3759.73
326	2	5183.75
327	2	1761.14
328	2	1654.72
329	2	3113.21
330	2	6010.62
331	2	4368.97
332	2	4774.82
333	2	3283.2
334	2	3358.61
335	2	3321.65
336	2	2315.79
337	2	1988.99
338	2	2537.35
339	2	2598.69
340	2	2905.57
341	2	4348.3
342	2	1600.8
343	2	3474.71
344	2	5653.25
345	2	3900.03
346	2	2945.88
347	2	2645.62
348	2	737.735
349	2	1254.51
350	2	3588.93
351	2	2625.9
352	2	1198.34
353	2	2287.62
354	2	1162.24
355	2	860.468
356	2	3225.32
357	2	1962.41
358	2	4152.29
359	2	4741.8
360	2	940.116
361	2	4257.77
362	2	1212.13
363	2	2848.63
364	2	2767.11
365	2	1455.75
366	2	4399.24
367	2	3083.29
368	2	1744.69
369	2	3523.23
370	2	5710.75
371	2	3348.25
372	2	3115.97
373	2	3654.75
374	2	5380.46
375	2	3227.18
376	2	3264
377	2	2561.95
378	2	3838.52
379	2	4545.73
380	2	4520.74
381	2	4221.84
382	2	4276.51
383	2	5685.44
384	2	962.843
385	2	1938.12
386	2	1404.48
387	2	2701.05
388	2	3129.61
389	2	4231.54
390	2	3579.45
391	2	3955.19
392	2	3559.78
393	2	3323.43
394	2	1935.95
395	2	1815.58
396	2	1119.11
397	2	821.265
398	2	1915.1
399	2	2969.66
400	2	3245.36
401	2	2056.47
402	2	2671.07
403	2	2980.44
404	2	1064.79
405	2	3082.68
406	2	1540.78
407	2	2449.97
408	2	3444.75
409	2	1665.69
410	2	1112.32
411	2	1688.62
412	2	2019.84
413	2	2540.24
414	2	2877.05
415	2	651.111
416	2	1348.28
417	2	2921.29
418	2	2229
419	2	2748.12
420	2	1910.73
421	2	1606.14
422	2	1214.78
423	2	4965.43
424	2	5062.01
425	2	2443.21
426	2	1034.4
427	2	3802.12
428	2	1958.9
429	2	938.355
430	2	1910.4
431	2	1863.82
432	2	2972.91
433	2	3036.04
434	2	2136.13
435	2	1239.32
436	2	1894
437	2	1571.34
438	2	1943.7
439	2	1899.25
440	2	2039.77
441	2	2188.27
442	2	2856.25
443	2	2250.78
444	2	2676.44
445	2	5496.09
446	2	1322.1
447	2	3368.65
448	2	2678.05
449	2	1789.63
450	2	766.39
451	2	2480.81
452	2	1421.05
453	2	1582.5
454	2	658.411
455	2	1605.97
456	2	1906.78
457	2	1263.93
458	2	817.763
459	2	956.087
460	2	852.299
461	2	2255.85
462	2	713.423
463	2	2117.72
464	2	1595.25
465	2	1043.07
466	2	2144.54
467	2	1575.54
468	2	1306.52
469	2	1464.25
470	2	2160.47
471	2	3369.21
472	2	753.106
473	2	1842.43
474	2	1476.58
475	2	1251.23
476	2	1427.25
477	2	6981.68
478	2	949.245
479	2	2784.82
480	2	664.852
481	2	1207.51
482	2	809.508
483	2	1043.4
484	2	1376.92
485	2	1888.53
486	2	2075.21
487	2	2978.39
488	2	2334.78
489	2	2602.22
490	2	2805.14
491	2	2898.5
492	2	1678.62
493	2	2007.8
494	2	2699.62
495	2	1948.73
496	2	2839.21
497	2	1238.87
498	2	1392.06
499	2	2571.07
500	2	2339.01
501	2	1870.24
502	2	2552.6
503	2	1807.9
504	2	3354.8
505	2	1487.92
506	2	1663.33
507	2	3048.5
508	2	3604.64
509	2	2591.09
510	2	2085.04
511	2	2439.4
512	2	3574.27
513	2	1183.4
514	2	3293.67
515	2	1437.21
516	2	1624.95
517	2	2102.37
518	2	713.16
519	2	744.587
520	2	1101.69
521	2	3560.15
522	2	1179.65
523	2	1505.92
524	2	4948.64
525	2	2746.95
526	2	2053.56
527	2	4783.21
528	2	1659.8
529	2	3437.57
530	2	5830.5
531	2	1469.27
532	2	2997.59
533	2	7034.06
534	2	3346.03
535	2	3406.94
536	2	4736.33
537	2	3358.68
538	2	2584.29
539	2	929.383
540	2	1152.21
541	2	792.161
542	2	1016.38
543	2	4192.03
544	2	511.817
545	2	1430.31
546	2	3192.29
547	2	2802.37
548	2	3405.3
549	2	3949.27
550	2	2654.03
551	2	2285.1
552	2	2349.32
553	2	3231.76
554	2	1030.55
555	2	2100.46
556	2	3855.97
557	2	3382
558	2	2535.19
559	2	2855.69
560	2	1329.49
561	2	2956.24
562	2	2895.14
563	2	2333.05
564	2	1848.93
565	2	3592.49
566	2	2738.78
567	2	3571.5
568	2	2193.93
569	2	2297.15
570	2	4475.66
571	2	2364.22
572	2	1475.97
573	2	1865.19
574	2	3897.69
575	2	5102.47
576	2	4169.96
577	2	2599.69
578	2	2571.26
579	2	5658.77
580	2	3656.77
581	2	5965.09
582	2	2477.8
583	2	1906.47
584	2	2141.37
585	2	938.294
586	2	967.735
587	2	504.678
588	2	600.398
589	2	2215.56
590	2	882.664
591	2	1639.59
592	2	1795.93
593	2	6981
594	2	4840.97
595	2	4999.41
596	2	4351.86
597	2	1993.33
598	2	3362.8
599	2	1436.02
600	2	2287.56
601	2	5655.69
602	2	879.341
603	2	3170.76
604	2	1538.54
605	2	1087.12
606	2	1369.73
607	2	1184.26
608	2	1783.13
609	2	831.462
610	2	1195.25
611	2	1653.09
612	2	2366.51
613	2	1202.06
614	2	2708.5
615	2	1007.16
616	2	2072.19
617	2	3306.29
618	2	2891.29
619	2	2763.47
620	2	4008.23
621	2	3082.2
622	2	2615.18
623	2	2798.41
624	2	1305.25
625	2	871.94
626	2	1623.18
627	2	1314.51
628	2	1072.23
629	2	863.923
630	2	1345.51
631	2	2001.99
632	2	605.039
633	2	514.869
634	2	3013.94
635	2	2309.14
636	2	888.337
637	2	1034.31
638	2	1152.42
639	2	593.354
640	2	989.296
641	2	665.986
642	2	2304.84
643	2	1303.53
644	2	1377.68
645	2	2051.53
646	2	3772.79
647	2	3006.35
648	2	2197.1
649	2	3049.66
650	2	3081.83
651	2	1729.68
652	2	1624.42
653	2	3035.83
654	2	2488.99
655	2	1895.87
656	2	3226.98
657	2	1763.9
658	2	785.207
659	2	1445.91
660	2	2701.18
661	2	928.632
662	2	915.069
663	2	1747.74
664	2	3972.51
665	2	460.235
666	2	847.729
667	2	2225.61
668	2	702.272
669	2	2369.77
670	2	3021.82
671	2	2861.63
672	2	4097.27
673	2	1816.91
674	2	2109.94
675	2	2127.45
676	2	2039.87
677	2	2837.2
678	2	1368.48
679	2	3038.32
680	2	2844.93
681	2	3403.28
682	2	2297.33
683	2	2317.86
684	2	3611.39
685	2	4054.93
686	2	1883.35
687	2	2066.07
688	2	1625.5
689	2	3749.52
690	2	4197.05
691	2	4021.84
692	2	3363.63
693	2	1676.05
694	2	3404.04
695	2	1822.22
696	2	3240.44
697	2	1729.76
698	2	2236.16
699	2	4162.22
700	2	3795.54
701	2	2571.07
702	2	3654.19
703	2	2843.37
704	2	2021.01
705	2	4337.1
706	2	4447.78
707	2	4076.85
708	2	2897.21
709	2	1204.04
710	2	2132.31
711	2	1547.5
712	2	1643.6
713	2	3732.58
714	2	5347.4
715	2	1438.47
716	2	1037.53
717	2	1560.96
718	2	1532.03
719	2	2715.03
720	2	5032.48
721	2	3287.49
722	2	3206.29
723	2	1133.27
724	2	1279.49
725	2	1547.79
726	2	1565.88
727	2	1784.19
728	2	4387.9
729	2	1323.04
730	2	3172.98
731	2	670.268
732	2	1496.12
733	2	617.028
734	2	1453.44
735	2	763.968
736	2	629.595
737	2	1615.34
738	2	1296.53
739	2	517.447
740	2	1238.25
741	2	1324.43
742	2	717.19
743	2	994.498
744	2	2393.57
745	2	4946.73
746	2	3257.57
747	2	2041.96
748	2	4900.13
749	2	3104.53
750	2	2545.13
751	2	4275.93
752	2	2289.57
753	2	4919.03
754	2	3533.01
755	2	4173.07
756	2	784.509
757	2	697.473
758	2	2155.2
759	2	2148.83
760	2	806.915
761	2	2327.81
762	2	1688.81
763	2	2960.36
764	2	2125.5
765	2	3001.26
766	2	1150.65
767	2	1168.01
768	2	923.18
769	2	1311.16
770	2	1005.75
771	2	2326.27
772	2	6913.02
773	2	3967.85
774	2	1003.57
775	2	943.559
776	2	2041.67
777	2	1114.36
778	2	534.133
779	2	1882.34
780	2	1197.06
781	2	1909.98
782	2	674.885
783	2	1062.86
784	2	2669.57
785	2	2080.76
786	2	1997.01
787	2	1393.29
788	2	2343.9
789	2	1092.17
790	2	2254.92
791	2	1413.61
792	2	876.36
793	2	2598.69
794	2	3181.92
795	2	1166.41
796	2	2438.78
797	2	2275.79
798	2	1867.94
799	2	1246.65
800	2	2653.88
801	2	2322.15
802	2	1331.84
803	2	3327.12
804	2	3634.67
805	2	3413.42
806	2	1957.11
807	2	4263.92
808	2	3571.31
809	2	7787.71
810	2	2570.43
811	2	1416.72
812	2	2208.81
813	2	857.23
814	2	2716.31
815	2	2667.04
816	2	2722.07
817	2	2214.1
818	2	1028.67
819	2	1014.66
820	2	978.705
821	2	2336.48
822	2	1641.43
823	2	1679.86
824	2	1278.35
825	2	1443.38
826	2	1382.09
827	2	978.839
828	2	3736.71
829	2	1683.01
830	2	3135.97
831	2	2232.86
832	2	2142.16
833	2	1987.6
834	2	2231.6
835	2	1468.55
836	2	3156.96
837	2	6022.07
838	2	3946.79
839	2	6323.35
840	2	5175.33
841	2	626.565
842	2	2746.79
843	2	1216.49
844	2	1068
845	2	1298.98
846	2	3588.22
847	2	1559.26
848	2	3003.48
849	2	1770.78
850	2	2745.57
851	2	4336.25
852	2	1322.86
853	2	2390.35
854	2	5408.67
855	2	4176.86
856	2	1262.49
857	2	6951.82
858	2	5430.9
859	2	3247.53
860	2	3263.57
861	2	1999.84
862	2	1325.33
863	2	2329.02
864	2	2387.62
865	2	3128.63
866	2	2888
867	2	2601.82
868	2	1291.17
869	2	1223.59
870	2	1334.49
871	2	2233.37
872	2	993.998
873	2	2015.29
874	2	2012.85
875	2	1797.08
876	2	1667.25
877	2	837.261
878	2	2202.35
879	2	6432.39
880	2	5566.89
881	2	6992.54
882	2	3565.42
883	2	3955.44
884	2	4562.78
885	2	3466.84
886	2	5153.12
887	2	4458.16
888	2	4268.74
889	2	2880.61
890	2	1149.75
891	2	1674.05
892	2	2907.4
893	2	3509.64
894	2	2459.29
895	2	2374.15
896	2	2315.03
897	2	6911.73
898	2	4511.3
899	2	2721.97
900	2	2776.19
901	2	1474.23
902	2	1005.24
903	2	2071.45
904	2	6751.79
905	2	3238.58
906	2	10812.8
907	2	5838.27
908	2	5898.14
909	2	2289.47
910	2	1453.92
911	2	1366.51
912	2	1242.71
913	2	3630.17
914	2	1665.03
915	2	5038.67
916	2	2602.19
917	2	3206.13
918	2	2818.58
919	2	2169.72
920	2	3738.31
921	2	3692.3
922	2	1182.49
923	2	6168.93
924	2	3155.34
925	2	4320.7
926	2	3689.05
927	2	2709.6
928	2	3548.22
929	2	1754.05
930	2	2253.01
931	2	2211.7
932	2	3448.83
933	2	1778.4
934	2	2076.81
935	2	1512.06
936	2	3602.93
937	2	1786.88
938	2	967.131
939	2	689.21
940	2	1489.48
941	2	2615.31
942	2	1705.63
943	2	3586.31
944	2	2525.38
945	2	2933.19
946	2	3698.72
947	2	3552.63
948	2	1957.93
949	2	3047.23
950	2	3002.46
951	2	5911.89
952	2	2973.26
953	2	4051.74
954	2	4600.85
955	2	4249.41
956	2	7589.11
957	2	1909.59
958	2	3451.64
959	2	3390.78
960	2	2500.53
961	2	4671.65
962	2	5741.94
963	2	5611.43
964	2	7828.86
965	2	2200.85
966	2	4628.68
967	2	6628.4
968	2	3434.5
969	2	3721.49
970	2	6907.61
971	2	3324.27
972	2	3470.74
973	2	4133.8
974	2	7869.75
975	2	4961.09
976	2	7129.98
977	2	4816.84
978	2	6183.05
979	2	6291.95
980	2	6204.51
981	2	4229.36
982	2	7320.89
983	2	5624.29
984	2	10754.8
985	2	5752.79
986	2	3317.77
987	2	6105.39
988	2	3852.45
989	2	2913.1
990	2	2042.16
991	2	3400.92
992	2	2567.99
993	2	2045.16
994	2	4552.78
995	2	2333.78
996	2	3664.26
997	2	4053.47
998	2	6442.31
999	2	5589.66
1000	2	1440.73
1001	3	4189.06
1002	3	3703.33
1003	3	3026.92
1004	3	2653.8
1005	3	5348.48
1006	3	2527.09
1007	3	4466.55
1008	3	6034.52
1009	3	2515.88
1010	3	886.456
1011	3	5666.4
1012	3	1103.45
1013	3	2191.3
1014	3	1886.54
1015	3	912.086
1016	3	2871.39
1017	3	2547.28
1018	3	4183.9
1019	3	7997.68
1020	3	6457.93
1021	3	6972.11
1022	3	4387.08
1023	3	2766.21
1024	3	3040.06
1025	3	2284.15
1026	3	3239.12
1027	3	805.637
1028	3	3107.59
1029	3	1950.4
1030	3	1549.12
1031	4	1627.96
1032	4	2421.68
1033	4	5953.25
1034	4	4363.91
1035	4	1874.51
1036	4	4957.74
1037	4	3168.36
1038	4	3716.76
1039	4	1485.22
1040	4	2033.91
1041	4	2293.9
1042	4	5001.23
1043	4	2252.17
1044	4	1308.73
1045	4	1866.25
1046	4	4731.09
1047	4	7086.01
1048	4	5023.01
1049	4	5425.18
1050	4	6493.21
1051	4	1767.85
1052	4	2905.76
1053	4	1200.68
1054	4	13562
1055	4	3965.23
1056	4	5436.52
1057	4	3543.42
1058	4	4842.69
1059	4	1990.79
1060	4	2707.23
1061	4	5281.96
1062	4	2624.1
1063	4	6237.76
1064	4	3775.26
1065	4	2449.74
1066	4	2832.6
1067	4	3554.91
1068	4	5086.65
1069	4	3460.78
1070	4	4168.67
1071	4	6725.05
1072	4	2594.01
1073	4	1375.18
1074	4	3032.51
1075	4	3853.23
1076	4	985.036
1077	4	2219.79
1078	4	1543.12
1079	4	2354.35
1080	4	1651.64
1081	4	2092.82
1082	4	1108.9
1083	4	1407.15
1084	4	1552.81
1085	4	1046.79
1086	4	1226.77
1087	4	2685.6
1088	4	2315.77
1089	4	1436.64
1090	4	1990.14
1091	4	2903.6
1092	4	1793.64
1093	4	1563.65
1094	4	3984.29
1095	4	1720.97
1096	4	3117.9
1097	4	3793.76
1098	4	3775.04
1099	4	6466.14
1100	4	1559.2
1101	4	1414.28
1102	4	3455.71
1103	4	1533.08
1104	4	4063.87
1105	4	1429.89
1106	4	3977.81
1107	4	3565.56
1108	4	2287.53
1109	4	1083.21
1110	4	1784.01
1111	4	3465.79
1112	4	2241.74
1113	4	3196.77
1114	4	3925.28
1115	4	683.138
1116	4	2497.44
1117	4	1618.74
1118	4	1790
1119	4	2147.13
1120	4	2276.44
1121	4	1623.25
1122	4	1286.17
1123	4	2226.06
1124	4	1918.01
1125	4	1550.88
1126	4	1451.57
1127	4	3027.32
1128	4	1808.05
1129	4	5165.12
1130	4	2877.59
1131	4	2220.26
1132	4	3376.21
1133	4	6515.22
1134	4	3379.6
1135	4	1038.34
1136	4	3795.8
1137	4	1789.93
1138	4	3731.63
1139	4	1489.53
1140	4	7042.71
1141	4	5177.09
1142	4	3297.49
1143	4	2717.8
1144	4	3115.85
1145	4	4983.44
1146	4	3766.51
1147	4	4580.36
1148	4	3775.56
1149	4	1879.08
1150	4	1005.46
1151	4	2426.71
1152	4	2059.17
1153	4	4513.84
1154	4	4140.99
1155	4	7285.46
1156	4	2572.08
1157	4	1216.22
1158	4	7558.69
1159	4	3794.71
1160	4	4496.18
1161	4	2833.36
1162	4	4493.13
1163	4	1731.82
1164	4	2837.18
1165	4	2131.52
1166	4	3119.55
1167	4	4529.15
1168	4	1443.63
1169	4	2664.79
1170	4	3098.91
1171	4	3456.27
1172	4	4317.72
1173	4	2503.8
1174	4	4270.83
1175	4	4996.39
1176	4	1950.35
1177	4	4068.39
1178	4	1494.56
1179	4	3817.19
1180	4	3135.66
1181	4	2693.54
1182	4	2924.1
1183	4	3999.72
1184	4	5986.51
1185	4	5391.87
1186	4	4046.64
1187	4	1855.47
1188	4	3477.1
1189	4	6176.74
1190	4	2821.5
1191	4	3871.45
1192	4	4811.17
1193	4	4013.22
1194	4	5745.46
1195	4	3508.41
1196	4	5804.75
1197	4	5088.4
1198	4	2598.46
1199	4	4692.62
1200	4	997.47
1201	4	532.123
1202	4	1454.84
1203	4	4730.66
1204	4	899
1205	4	1331.3
1206	4	2915.43
1207	4	2993.39
1208	4	4252.37
1209	4	4136.04
1210	4	5140.98
1211	4	2007.46
1212	4	2466.02
1213	4	4734.67
1214	4	3489.33
1215	4	3477.57
1216	4	4112.76
1217	4	4367.25
1218	4	3597.15
1219	4	2530.76
1220	4	2659.13
1221	4	1449.75
1222	4	4227.64
1223	4	2090.98
1224	4	2032.26
1225	4	1665.57
1226	4	852.556
1227	4	3846.23
1228	4	3457.62
1229	4	2743.37
1230	4	1978.94
1231	4	4203.05
1232	4	2784.67
1233	4	2582.35
1234	4	2325.03
1235	4	2043.48
1236	4	3756.32
1237	4	1759.06
1238	4	2573.14
1239	4	2827.62
1240	4	1626.84
1241	4	737.637
1242	4	2759.53
1243	4	1974.01
1244	4	2103.09
1245	4	1907.95
1246	4	1336.94
1247	4	2454.16
1248	4	2135.18
1249	4	1825.63
1250	4	1324.29
1251	4	1570.74
1252	4	1214.88
1253	4	2270.45
1254	4	1399.94
1255	4	1748.67
1256	4	1075.89
1257	4	862.322
1258	4	1058.52
1259	4	4614.34
1260	4	2477.07
1261	4	2096.32
1262	4	4040.74
1263	4	2008.25
1264	4	2583.18
1265	4	1208.42
1266	4	1532.59
1267	4	2422.51
1268	4	2287.66
1269	4	753.853
1270	4	1503.32
1271	4	2232.32
1272	4	764.368
1273	4	1607.81
1274	4	880.19
1275	4	2465.96
1276	4	1696.06
1277	4	3171.74
1278	4	1642.18
1279	4	1843.72
1280	4	3613.25
1281	4	2034.71
1282	4	1120.86
1283	4	3031.67
1284	4	2711.8
1285	4	3544.31
1286	4	1341.82
1287	4	1918.48
1288	4	513.246
1289	4	1212.66
1290	4	7030.38
1291	4	1226.41
1292	4	1549.36
1293	4	3637.39
1294	4	1472.06
1295	4	3114.53
1296	4	1980.7
1297	4	3281.83
1298	4	1809.25
1299	4	2726.28
1300	4	2067.64
1301	4	4874.31
1302	4	5846.05
1303	4	3038.07
1304	4	2685.39
1305	4	3261.39
1306	4	2672.17
1307	4	3450.31
1308	4	3530.46
1309	4	1373.14
1310	4	2808.65
1311	4	5550.65
1312	4	1111.03
1313	4	1696.01
1314	4	2305.93
1315	4	4907.22
1316	4	3297.65
1317	4	1094.96
1318	4	3127.78
1319	4	8099.36
1320	4	6657.82
1321	4	1961.77
1322	4	4610.74
1323	4	1022.69
1324	4	5968.44
1325	4	3766.23
1326	4	2667.73
1327	4	1427.12
1328	4	3221.06
1329	4	2500.68
1330	4	2951.98
1331	4	3185.53
1332	4	1914.29
1333	4	1858.44
1334	4	1998.99
1335	4	1320.21
1336	4	583.625
1337	4	951.161
1338	4	2378.36
1339	4	1480.46
1340	4	932.191
1341	4	1702.88
1342	4	1200.48
1343	4	1483.78
1344	4	2566.71
1345	4	2018.77
1346	4	1989.14
1347	4	2047.42
1348	4	2255.49
1349	4	1520.64
1350	4	2175.88
1351	4	3023.56
1352	4	2690.66
1353	4	1903.79
1354	4	2048.92
1355	4	1216.02
1356	4	1989.79
1357	4	1743.07
1358	4	1702.96
1359	4	2190.77
1360	4	2358.38
1361	4	2473.02
1362	4	1491.01
1363	4	1196.94
1364	4	1711.64
1365	4	744.896
1366	4	1471.8
1367	4	1357.33
1368	4	609.275
1369	4	1920.09
1370	4	4024.82
1371	4	658.737
1372	4	1716.28
1373	4	1419.83
1374	4	1156.14
1375	4	1130.89
1376	4	3526.99
1377	4	1822.38
1378	4	1477.81
1379	4	2203.27
1380	4	1960.92
1381	4	1363.92
1382	4	2363.04
1383	4	2961.66
1384	4	1049.58
1385	4	2228.49
1386	4	2221.07
1387	4	5228.28
1388	4	2029.76
1389	4	2600.54
1390	4	2972.83
1391	4	2417.35
1392	4	3320.57
1393	4	2937.26
1394	4	3894.81
1395	4	2442
1396	4	5123.1
1397	4	1560.81
1398	4	1225.8
1399	4	4209.73
1400	4	1369.27
1401	4	3852.56
1402	4	3230.12
1403	4	3072.23
1404	4	2808.31
1405	4	3369.62
1406	4	4900.02
1407	4	4177.1
1408	4	1993.16
1409	4	3094.39
1410	4	2099.33
1411	4	2992.59
1412	4	2602.86
1413	4	2223.38
1414	4	3577
1415	4	2074.63
1416	4	2740.05
1417	4	831.717
1418	4	746.848
1419	4	4893.32
1420	4	5716.23
1421	4	2961.26
1422	4	2741.05
1423	4	2822.07
1424	4	5054.54
1425	4	1653.51
1426	4	7046.58
1427	4	10935.2
1428	4	824.963
1429	4	2440.99
1430	4	1327.91
1431	4	909.118
1432	4	1534.38
1433	4	635.527
1434	4	1619.97
1435	4	1136.01
1436	4	943.83
	4	1133.04
	4	966.367
	4	1027.27
	4	1740.66
	4	2592.53
	4	2112.45
	4	944.55
	4	2073.52
	4	2185.39
	4	827.719
	4	1092.44
	4	1380.76
	4	890.555
	4	949.791
	4	954.342
	4	2052.34
	4	1440.33
	4	1798.46
	4	1314.68
	4	1361
	4	2580.29
	4	1917.07
	4	2424.82
	4	6199.33
	4	1787.68
	4	1560.46
	4	1444.16
	4	3186.89
	4	1326.65
	4	5100.22
	4	3216.83
	4	2210.44
	4	1425.78
	4	1758.28
	4	2077.71
	4	2768.72
	4	3586.3
	4	2889.68
	4	3866.99
	4	3742.1
	4	2173.81
	4	2940.24
	4	2893.97
	4	3049.26
	4	2515.15
	4	4057.14
	4	1987.43
	4	2558.08
	4	1223.38
	4	3502.27
	4	3996.67
	4	961.291
	4	1726.69
	4	2775.02
	4	1753.88
	4	3323.85
	4	2998.27
	4	2040.86
	4	2830.74
	4	2540.38
	4	2464.56
	4	5608.67
	4	3158.48
	4	5315.93
	4	2996.07
	4	2977.13
	4	3857.36
	4	4091.25
	4	3553.52
	4	3262.43
	4	3498.1
	4	7471.26
	4	5225.56
	4	2827.18
	4	5033.28
	4	1140.05
	4	3378.16
	4	2829.27
	4	5447.86
	4	3245.01
	4	1866.15
	4	1640.29
	4	1585.42
	4	5917.29
	4	1332.77
	4	1534.79
	4	1789.6
	4	3951.76
	4	1512.83
	4	2375.39
	4	2026.59
	4	1761.23
	4	1808.99
	4	4002.31
	4	5055.52
	4	3206.52
	4	917.636
	4	1213.4
	4	2189.13
	4	1231.27
	4	663.41
	4	668.37
	4	1748.79
	4	2956.41
	4	3520.1
	4	4187.83
	4	3586.24
	4	4587
	4	2068.79
	4	2374.57
	4	2611.45
	4	1881.85
	4	2749.26
	4	3686.86
	4	2082.97
	4	5817.08
	4	4241.27
	4	3224.57
	4	3293.36
	4	10164
	4	5131.03
	4	4851.02
	4	4177.31
	4	2108.87
	4	6661.04
	4	4729.62
	4	8236.15
	4	2954.99
	4	1717.07
	4	753.677
	4	11244.5
	4	1170.72
	4	1209.53
	4	2425.22
	4	1363.56
	4	1125.83
	4	1118.24
	4	741.218
	4	1549.55
	4	4706.66
	4	913.421
	4	3944.47
	4	2581.67
	4	2611.08
	4	2175.36
	4	3624.04
	4	2746.84
	4	2112.74
	4	650.207
	4	781.475
	4	1829.11
	4	1012.73
	4	924.226
	4	1742.45
	4	1811.74
	4	8633.34
	4	7608.81
	4	3251.02
	4	5225.31
	4	4151.18
	4	4095.03
	4	1863.37
	4	4186.27
	4	5148.46
	4	2053.49
	4	12270.3
	4	4125.91
	4	992.054
	4	6764.57
	4	6131.41
	4	3890.8
	4	6160.98
	4	5109.22
	4	3197.9
	4	2472.04
	4	1826.04
	4	2900.65
	4	2972.48
	4	2553.85
	4	2015.8
	4	7671.12
	4	2073.95
	4	2733.25
	4	2587.15
	4	3677.84
	4	8906.71
	4	4923.77
	4	6756.4
	4	4773.88
	4	6092.13
	4	8066.55
	4	5010.73
	4	9418.46
	4	4687.33
	4	13184.8
	4	5396.08
	4	3728.73
	4	7822.98
	4	5923.73
	4	5750.92
	4	1874.63
	4	2147.32
	4	1022.23
	4	1976.78
	4	3602.24
	4	2577.53
	4	2155.37
	4	1094.23
	4	2726.94
	4	931.704
	4	2773.9
	4	4927.52
	4	2226.76
	4	4660.75
	4	2052.51
	4	2268.99
	4	2489.75
	4	4368.36
	4	1947.2
	4	3085.9
	4	3683
	4	3017.36
	4	3556.38
	4	3030.22
	4	1548.01
	4	2355.94
	4	2947.55
	4	4631.84
	4	3430.12
	4	2436.97
	4	3864.64
	4	2336.34
	4	4705.88
	4	3458.41
	4	5584.58
	4	5153.59
	4	3248.22
	4	4254.26
	4	2982.06
	4	3634.2
	4	3004.13
	4	2720.94
	4	2944.43
	4	3842.45
	4	1915.3
	4	6455.12
	4	3411.41
	4	9474.98
	4	5788.58
	4	5251.05
	4	2482.9
	4	4281.08
	4	1034.76
	4	4346.25
	4	6031.02
	4	2206.79
	4	3818
	4	4496.7
	4	2997.69
	4	2321.78
	4	3496.7
	4	2183.49
	4	843.26
	4	940.007
	4	7513.55
	4	3915.71
	4	7238.54
	4	6668.62
	4	7982.55
	4	4328.2
	4	5539.81
	4	2038.14
	4	3490.9
	4	1999.01
	4	3012.59
	4	6045.25
	4	1724.62
	4	2838.08
	4	8504.92
	4	7931.41
	4	6880.22
	4	7001.89
	4	6383.75
	4	6863.31
	4	2513.64
	4	3935.74
	4	1248.17
	4	2431.37
	4	3425.5
	4	3957.05

## Sheet: Fig. 4i
Beta Cell ID	Classification	Nuclear size(um^2)		Class	Definition	n	mean	median	SD	SEM	Min	Max	Q1	Q3	5%-95%
1	1	14.365		1	P16- & 53BP1-	173	19.24	18.17	5.26	0.4	12.68	38.87	15.21	21.97	13.10 – 29.74
2	1	19.8575		2	P16- & 53BP1+	857	28.07	27.46	8.86	0.3	12.68	60.42	21.13	33.8	15.21 – 43.94
3	1	20.28		3	P16+ & 53BP1-	17	17.57	16.9	3.68	0.89	12.68	28.31	15.63	18.17	13.35 – 23.58
4	1	29.9975		4	P16+ & 53BP1+	679	26.91	26.2	8.77	0.34	12.68	70.56	20.28	31.9	14.32 – 42.67
5	1	14.365
6	1	16.055
7	1	24.505
8	1	17.745
9	1	13.52
10	1	12.675
11	1	17.3225
12	1	16.4775
13	1	36.7575
14	1	17.745
15	1	24.9275
16	1	19.8575
17	1	16.055
18	1	32.955
19	1	25.7725
20	1	16.055
21	1	15.21
22	1	13.52
23	1	16.055
24	1	15.21
25	1	19.8575
26	1	25.7725
27	1	21.125
28	1	17.3225
29	1	15.21
30	1	18.59
31	1	19.8575
32	1	23.2375
33	1	17.745
34	1	15.6325
35	1	26.6175
36	1	21.5475
37	1	13.52
38	1	16.9
39	1	13.9425
40	1	19.435
41	1	12.675
42	1	16.4775
43	1	22.815
44	1	22.3925
45	1	16.4775
46	1	13.0975
47	1	19.8575
48	1	17.3225
49	1	13.0975
50	1	24.505
51	1	18.1675
52	1	19.8575
53	1	25.35
54	1	15.6325
55	1	32.955
56	1	19.8575
57	1	18.59
58	1	21.97
59	1	24.505
60	1	21.97
61	1	17.3225
62	1	19.0125
63	1	13.9425
64	1	18.59
65	1	28.3075
66	1	19.0125
67	1	27.4625
68	1	16.055
69	1	13.0975
70	1	18.1675
71	1	21.125
72	1	13.52
73	1	19.435
74	1	16.4775
75	1	16.9
76	1	17.745
77	1	24.9275
78	1	29.9975
79	1	14.365
80	1	24.9275
81	1	15.21
82	1	22.3925
83	1	13.52
84	1	16.055
85	1	21.125
86	1	13.0975
87	1	35.0675
88	1	20.7025
89	1	12.675
90	1	17.745
91	1	15.21
92	1	22.815
93	1	12.675
94	1	13.0975
95	1	20.7025
96	1	21.97
97	1	16.055
98	1	18.1675
99	1	20.28
100	1	13.0975
101	1	16.055
102	1	25.7725
103	1	23.2375
104	1	13.52
105	1	21.125
106	1	22.815
107	1	16.9
108	1	23.66
109	1	17.745
110	1	17.3225
111	1	23.66
112	1	13.52
113	1	24.0825
114	1	21.97
115	1	21.125
116	1	18.59
117	1	16.4775
118	1	13.52
119	1	14.365
120	1	18.59
121	1	38.87
122	1	19.435
123	1	18.1675
124	1	26.195
125	1	14.7875
126	1	17.3225
127	1	19.0125
128	1	17.3225
129	1	15.6325
130	1	13.0975
131	1	13.9425
132	1	15.21
133	1	22.3925
134	1	25.35
135	1	22.815
136	1	21.125
137	1	15.6325
138	1	24.0825
139	1	16.9
140	1	14.365
141	1	21.5475
142	1	13.9425
143	1	16.055
144	1	25.7725
145	1	21.5475
146	1	13.52
147	1	21.5475
148	1	29.575
149	1	16.9
150	1	19.435
151	1	16.4775
152	1	17.3225
153	1	21.125
154	1	17.3225
155	1	13.0975
156	1	23.2375
157	1	13.9425
158	1	13.52
159	1	16.4775
160	1	15.21
161	1	16.9
162	1	21.125
163	1	13.52
164	1	18.1675
165	1	36.335
166	1	22.815
167	1	14.365
168	1	19.8575
169	1	14.7875
170	1	22.3925
171	1	15.6325
172	1	12.675
173	1	33.3775
174	2	27.4625
175	2	27.4625
176	2	26.195
177	2	14.7875
178	2	31.6875
179	2	55.77
180	2	27.885
181	2	16.9
182	2	43.94
183	2	32.955
184	2	24.9275
185	2	16.4775
186	2	23.2375
187	2	12.675
188	2	29.1525
189	2	28.3075
190	2	29.575
191	2	29.575
192	2	33.3775
193	2	31.6875
194	2	23.2375
195	2	23.66
196	2	43.94
197	2	33.8
198	2	34.2225
199	2	38.025
200	2	27.4625
201	2	14.365
202	2	40.56
203	2	40.9825
204	2	28.73
205	2	32.11
206	2	35.49
207	2	24.0825
208	2	41.405
209	2	30.42
210	2	19.0125
211	2	29.575
212	2	48.5875
213	2	16.055
214	2	15.6325
215	2	27.4625
216	2	22.815
217	2	34.2225
218	2	32.11
219	2	13.0975
220	2	38.025
221	2	16.9
222	2	33.3775
223	2	33.8
224	2	30.42
225	2	21.5475
226	2	28.3075
227	2	17.745
228	2	40.9825
229	2	35.0675
230	2	29.575
231	2	24.9275
232	2	34.645
233	2	28.73
234	2	25.35
235	2	15.21
236	2	25.7725
237	2	18.59
238	2	33.8
239	2	30.8425
240	2	27.04
241	2	26.195
242	2	34.645
243	2	20.7025
244	2	23.66
245	2	19.435
246	2	20.7025
247	2	30.8425
248	2	18.1675
249	2	40.9825
250	2	39.715
251	2	44.785
252	2	25.35
253	2	20.28
254	2	18.59
255	2	26.195
256	2	52.8125
257	2	23.66
258	2	38.025
259	2	19.435
260	2	33.8
261	2	19.435
262	2	55.3475
263	2	35.49
264	2	29.575
265	2	30.8425
266	2	27.4625
267	2	22.815
268	2	19.8575
269	2	38.87
270	2	21.5475
271	2	25.7725
272	2	32.955
273	2	21.125
274	2	33.8
275	2	16.055
276	2	22.3925
277	2	20.28
278	2	33.3775
279	2	26.195
280	2	24.505
281	2	33.8
282	2	22.815
283	2	19.8575
284	2	28.3075
285	2	32.11
286	2	44.785
287	2	26.6175
288	2	24.0825
289	2	19.0125
290	2	37.18
291	2	20.7025
292	2	23.2375
293	2	14.365
294	2	32.11
295	2	32.955
296	2	30.42
297	2	41.8275
298	2	37.18
299	2	25.7725
300	2	21.97
301	2	20.28
302	2	12.675
303	2	24.505
304	2	28.73
305	2	33.3775
306	2	21.5475
307	2	22.815
308	2	47.7425
309	2	23.2375
310	2	49.855
311	2	37.6025
312	2	24.9275
313	2	22.815
314	2	26.195
315	2	13.9425
316	2	31.6875
317	2	21.125
318	2	24.0825
319	2	26.195
320	2	36.7575
321	2	37.6025
322	2	21.97
323	2	15.6325
324	2	21.97
325	2	36.7575
326	2	27.04
327	2	20.7025
328	2	43.94
329	2	29.9975
330	2	18.1675
331	2	29.9975
332	2	24.505
333	2	34.2225
334	2	38.4475
335	2	22.3925
336	2	32.11
337	2	42.6725
338	2	24.505
339	2	26.195
340	2	16.4775
341	2	23.2375
342	2	27.885
343	2	24.9275
344	2	21.125
345	2	19.0125
346	2	47.7425
347	2	26.195
348	2	13.9425
349	2	27.885
350	2	19.8575
351	2	27.04
352	2	34.645
353	2	35.9125
354	2	23.66
355	2	14.7875
356	2	27.4625
357	2	33.8
358	2	14.365
359	2	13.52
360	2	29.1525
361	2	22.3925
362	2	25.35
363	2	32.955
364	2	19.8575
365	2	19.435
366	2	34.2225
367	2	19.8575
368	2	23.2375
369	2	21.97
370	2	23.66
371	2	32.5325
372	2	38.87
373	2	32.5325
374	2	35.9125
375	2	34.645
376	2	32.5325
377	2	21.97
378	2	29.9975
379	2	25.7725
380	2	32.5325
381	2	33.3775
382	2	23.2375
383	2	23.66
384	2	24.505
385	2	34.645
386	2	23.2375
387	2	26.6175
388	2	35.49
389	2	26.195
390	2	28.3075
391	2	31.265
392	2	13.0975
393	2	16.9
394	2	13.9425
395	2	27.4625
396	2	35.0675
397	2	27.04
398	2	25.35
399	2	26.195
400	2	13.52
401	2	17.3225
402	2	28.3075
403	2	19.0125
404	2	40.9825
405	2	36.335
406	2	35.9125
407	2	51.545
408	2	20.7025
409	2	31.265
410	2	27.4625
411	2	29.575
412	2	32.11
413	2	40.56
414	2	33.8
415	2	26.195
416	2	29.575
417	2	29.1525
418	2	19.435
419	2	22.815
420	2	15.6325
421	2	27.04
422	2	38.4475
423	2	33.8
424	2	28.73
425	2	32.11
426	2	14.7875
427	2	20.28
428	2	38.025
429	2	30.42
430	2	21.97
431	2	29.1525
432	2	24.505
433	2	28.3075
434	2	23.2375
435	2	30.8425
436	2	38.025
437	2	31.265
438	2	18.1675
439	2	39.2925
440	2	39.715
441	2	22.815
442	2	35.49
443	2	28.73
444	2	19.435
445	2	22.815
446	2	27.4625
447	2	26.195
448	2	35.9125
449	2	35.0675
450	2	18.1675
451	2	28.3075
452	2	46.0525
453	2	24.0825
454	2	23.66
455	2	30.42
456	2	35.0675
457	2	19.435
458	2	33.8
459	2	22.3925
460	2	33.8
461	2	35.49
462	2	29.1525
463	2	18.1675
464	2	49.855
465	2	36.335
466	2	35.49
467	2	32.955
468	2	19.0125
469	2	28.3075
470	2	34.645
471	2	21.125
472	2	25.7725
473	2	22.3925
474	2	19.8575
475	2	18.1675
476	2	24.0825
477	2	28.73
478	2	16.055
479	2	23.2375
480	2	38.87
481	2	21.125
482	2	41.405
483	2	40.1375
484	2	14.7875
485	2	42.25
486	2	59.995
487	2	38.4475
488	2	31.6875
489	2	32.955
490	2	35.49
491	2	26.195
492	2	20.28
493	2	32.955
494	2	16.4775
495	2	39.2925
496	2	26.195
497	2	31.6875
498	2	27.4625
499	2	30.42
500	2	37.18
501	2	31.265
502	2	27.04
503	2	30.42
504	2	24.0825
505	2	37.6025
506	2	32.955
507	2	42.6725
508	2	32.5325
509	2	34.2225
510	2	29.1525
511	2	27.04
512	2	18.59
513	2	33.8
514	2	54.925
515	2	37.18
516	2	38.025
517	2	33.3775
518	2	38.025
519	2	12.675
520	2	38.4475
521	2	29.9975
522	2	17.3225
523	2	28.73
524	2	33.8
525	2	20.28
526	2	34.645
527	2	27.885
528	2	32.11
529	2	30.8425
530	2	33.8
531	2	27.04
532	2	21.5475
533	2	28.3075
534	2	20.7025
535	2	52.8125
536	2	34.645
537	2	24.505
538	2	43.095
539	2	28.3075
540	2	16.9
541	2	12.675
542	2	22.815
543	2	19.8575
544	2	28.3075
545	2	13.9425
546	2	30.8425
547	2	35.0675
548	2	45.63
549	2	21.97
550	2	34.2225
551	2	33.3775
552	2	38.4475
553	2	26.195
554	2	47.7425
555	2	25.7725
556	2	35.49
557	2	27.04
558	2	15.21
559	2	27.4625
560	2	33.8
561	2	16.055
562	2	21.97
563	2	21.125
564	2	32.11
565	2	32.11
566	2	23.66
567	2	28.73
568	2	52.8125
569	2	49.855
570	2	19.435
571	2	26.6175
572	2	34.645
573	2	28.3075
574	2	48.5875
575	2	31.6875
576	2	21.5475
577	2	18.1675
578	2	49.855
579	2	40.56
580	2	35.0675
581	2	20.7025
582	2	16.9
583	2	27.4625
584	2	32.11
585	2	34.2225
586	2	53.6575
587	2	36.335
588	2	38.4475
589	2	30.8425
590	2	23.2375
591	2	36.7575
592	2	27.4625
593	2	16.055
594	2	29.9975
595	2	17.745
596	2	26.195
597	2	13.52
598	2	18.1675
599	2	28.3075
600	2	31.265
601	2	16.055
602	2	16.4775
603	2	34.645
604	2	31.6875
605	2	24.0825
606	2	17.745
607	2	13.52
608	2	15.6325
609	2	46.475
610	2	37.18
611	2	30.8425
612	2	23.2375
613	2	27.04
614	2	26.195
615	2	29.9975
616	2	41.405
617	2	32.955
618	2	34.645
619	2	18.1675
620	2	21.125
621	2	18.1675
622	2	42.25
623	2	36.7575
624	2	33.3775
625	2	23.66
626	2	47.32
627	2	23.2375
628	2	34.645
629	2	19.0125
630	2	13.9425
631	2	29.575
632	2	19.435
633	2	41.405
634	2	32.11
635	2	37.18
636	2	37.18
637	2	38.87
638	2	39.2925
639	2	21.125
640	2	28.3075
641	2	33.3775
642	2	24.9275
643	2	22.3925
644	2	28.73
645	2	28.73
646	2	51.545
647	2	60.4175
648	2	36.7575
649	2	13.9425
650	2	23.66
651	2	37.6025
652	2	28.73
653	2	16.9
654	2	21.5475
655	2	21.125
656	2	19.0125
657	2	47.32
658	2	27.885
659	2	27.04
660	2	43.5175
661	2	40.1375
662	2	26.195
663	2	33.3775
664	2	26.195
665	2	18.1675
666	2	27.4625
667	2	58.305
668	2	29.9975
669	2	18.59
670	2	14.365
671	2	15.6325
672	2	23.2375
673	2	21.5475
674	2	25.35
675	2	34.645
676	2	31.265
677	2	13.0975
678	2	18.59
679	2	29.1525
680	2	13.52
681	2	32.5325
682	2	30.8425
683	2	16.4775
684	2	25.7725
685	2	20.7025
686	2	30.42
687	2	30.8425
688	2	15.21
689	2	23.66
690	2	22.3925
691	2	38.87
692	2	19.435
693	2	19.0125
694	2	31.265
695	2	25.7725
696	2	38.4475
697	2	23.2375
698	2	25.7725
699	2	29.1525
700	2	22.3925
701	2	19.435
702	2	31.6875
703	2	35.9125
704	2	16.055
705	2	19.435
706	2	27.885
707	2	30.8425
708	2	14.7875
709	2	18.59
710	2	34.2225
711	2	24.505
712	2	23.66
713	2	19.0125
714	2	42.6725
715	2	19.0125
716	2	32.5325
717	2	22.3925
718	2	14.7875
719	2	29.575
720	2	41.8275
721	2	19.8575
722	2	38.025
723	2	25.35
724	2	16.9
725	2	35.49
726	2	30.8425
727	2	37.6025
728	2	29.575
729	2	40.1375
730	2	20.7025
731	2	29.575
732	2	36.335
733	2	32.955
734	2	40.56
735	2	16.9
736	2	23.2375
737	2	21.97
738	2	49.01
739	2	33.8
740	2	18.59
741	2	23.2375
742	2	19.435
743	2	15.21
744	2	47.7425
745	2	26.195
746	2	40.9825
747	2	16.055
748	2	39.2925
749	2	23.2375
750	2	30.42
751	2	31.265
752	2	30.42
753	2	14.365
754	2	31.265
755	2	32.11
756	2	19.8575
757	2	17.3225
758	2	49.4325
759	2	23.66
760	2	15.6325
761	2	18.59
762	2	16.4775
763	2	23.2375
764	2	17.745
765	2	13.0975
766	2	35.0675
767	2	31.6875
768	2	16.055
769	2	47.7425
770	2	31.6875
771	2	34.2225
772	2	26.195
773	2	15.6325
774	2	23.2375
775	2	21.97
776	2	26.6175
777	2	18.1675
778	2	16.055
779	2	13.52
780	2	40.1375
781	2	23.66
782	2	16.9
783	2	21.125
784	2	34.2225
785	2	44.3625
786	2	23.2375
787	2	30.8425
788	2	24.9275
789	2	28.73
790	2	16.4775
791	2	35.49
792	2	16.9
793	2	36.335
794	2	35.9125
795	2	22.3925
796	2	15.6325
797	2	40.1375
798	2	44.3625
799	2	45.63
800	2	48.5875
801	2	36.335
802	2	15.6325
803	2	22.3925
804	2	37.6025
805	2	20.28
806	2	24.9275
807	2	13.9425
808	2	39.2925
809	2	22.815
810	2	23.2375
811	2	37.18
812	2	30.42
813	2	22.3925
814	2	25.7725
815	2	35.9125
816	2	24.9275
817	2	23.66
818	2	36.335
819	2	27.04
820	2	47.32
821	2	30.8425
822	2	29.1525
823	2	31.265
824	2	38.025
825	2	27.04
826	2	18.59
827	2	33.3775
828	2	17.3225
829	2	28.73
830	2	28.73
831	2	21.5475
832	2	26.6175
833	2	37.6025
834	2	31.6875
835	2	39.715
836	2	29.9975
837	2	25.7725
838	2	28.73
839	2	14.365
840	2	30.8425
841	2	29.9975
842	2	16.9
843	2	21.5475
844	2	15.6325
845	2	19.435
846	2	24.9275
847	2	32.11
848	2	24.0825
849	2	13.9425
850	2	18.59
851	2	30.8425
852	2	23.2375
853	2	30.8425
854	2	29.575
855	2	20.28
856	2	17.745
857	2	30.8425
858	2	31.6875
859	2	29.1525
860	2	16.9
861	2	51.545
862	2	24.9275
863	2	21.125
864	2	18.1675
865	2	16.9
866	2	19.8575
867	2	19.0125
868	2	33.8
869	2	20.28
870	2	30.42
871	2	40.56
872	2	33.8
873	2	29.9975
874	2	16.9
875	2	16.4775
876	2	35.9125
877	2	36.335
878	2	34.2225
879	2	41.405
880	2	35.0675
881	2	35.49
882	2	27.885
883	2	15.21
884	2	16.9
885	2	30.8425
886	2	32.11
887	2	21.5475
888	2	20.28
889	2	31.265
890	2	22.3925
891	2	42.6725
892	2	36.335
893	2	34.645
894	2	24.9275
895	2	15.21
896	2	19.8575
897	2	25.35
898	2	28.3075
899	2	20.7025
900	2	37.6025
901	2	15.6325
902	2	28.73
903	2	29.1525
904	2	24.9275
905	2	20.28
906	2	25.35
907	2	30.8425
908	2	24.505
909	2	33.8
910	2	30.8425
911	2	13.9425
912	2	24.9275
913	2	25.35
914	2	25.35
915	2	17.3225
916	2	34.645
917	2	32.11
918	2	21.5475
919	2	25.7725
920	2	21.5475
921	2	23.66
922	2	13.9425
923	2	26.195
924	2	30.42
925	2	40.9825
926	2	37.18
927	2	30.8425
928	2	31.265
929	2	27.885
930	2	27.04
931	2	22.815
932	2	30.42
933	2	26.6175
934	2	23.2375
935	2	20.7025
936	2	29.1525
937	2	28.73
938	2	37.18
939	2	24.0825
940	2	16.4775
941	2	51.545
942	2	29.575
943	2	16.055
944	2	33.3775
945	2	16.055
946	2	28.3075
947	2	24.9275
948	2	21.125
949	2	31.6875
950	2	32.5325
951	2	34.645
952	2	21.5475
953	2	21.125
954	2	31.6875
955	2	23.66
956	2	21.5475
957	2	27.4625
958	2	19.8575
959	2	22.815
960	2	25.7725
961	2	30.8425
962	2	16.4775
963	2	46.475
964	2	20.28
965	2	22.3925
966	2	16.9
967	2	18.59
968	2	30.42
969	2	30.42
970	2	29.9975
971	2	16.9
972	2	40.56
973	2	17.3225
974	2	38.87
975	2	43.095
976	2	23.2375
977	2	16.9
978	2	18.59
979	2	30.42
980	2	35.0675
981	2	16.9
982	2	30.8425
983	2	33.8
984	2	22.3925
985	2	19.8575
986	2	30.8425
987	2	33.3775
988	2	29.575
989	2	14.365
990	2	28.3075
991	2	31.265
992	2	22.815
993	2	19.0125
994	2	13.9425
995	2	36.335
996	2	27.04
997	2	20.7025
998	2	24.0825
999	2	15.21
1000	2	43.94
1001	2	40.1375
1002	2	34.2225
1003	2	29.575
1004	2	24.0825
1005	2	38.025
1006	2	29.9975
1007	2	21.5475
1008	2	21.5475
1009	2	16.9
1010	2	19.435
1011	2	29.9975
1012	2	16.4775
1013	2	16.4775
1014	2	40.56
1015	2	27.885
1016	2	35.0675
1017	2	18.59
1018	2	33.3775
1019	2	25.35
1020	2	26.195
1021	2	33.3775
1022	2	27.885
1023	2	30.8425
1024	2	20.7025
1025	2	32.11
1026	2	29.1525
1027	2	30.8425
1028	2	38.025
1029	2	25.7725
1030	2	13.52
1031	3	14.7875
1032	3	19.0125
1033	3	22.3925
1034	3	16.055
1035	3	17.3225
1036	3	15.6325
1037	3	18.1675
1038	3	17.3225
1039	3	17.745
1040	3	16.9
1041	3	13.52
1042	3	12.675
1043	3	28.3075
1044	3	15.6325
1045	3	21.125
1046	3	16.4775
1047	3	15.6325
1048	4	26.6175
1049	4	20.7025
1050	4	16.4775
1051	4	26.195
1052	4	13.52
1053	4	27.04
1054	4	30.42
1055	4	21.97
1056	4	30.8425
1057	4	23.66
1058	4	27.04
1059	4	21.97
1060	4	29.575
1061	4	23.2375
1062	4	16.4775
1063	4	32.955
1064	4	32.5325
1065	4	35.49
1066	4	33.8
1067	4	33.3775
1068	4	32.955
1069	4	25.35
1070	4	23.2375
1071	4	19.435
1072	4	29.1525
1073	4	16.4775
1074	4	12.675
1075	4	35.0675
1076	4	14.365
1077	4	36.335
1078	4	14.365
1079	4	30.42
1080	4	34.645
1081	4	34.2225
1082	4	39.715
1083	4	24.0825
1084	4	17.3225
1085	4	46.475
1086	4	53.235
1087	4	21.5475
1088	4	14.7875
1089	4	24.505
1090	4	31.6875
1091	4	22.815
1092	4	17.745
1093	4	18.59
1094	4	43.095
1095	4	27.4625
1096	4	24.0825
1097	4	23.66
1098	4	28.73
1099	4	18.1675
1100	4	38.87
1101	4	25.35
1102	4	44.785
1103	4	21.97
1104	4	14.365
1105	4	32.955
1106	4	22.815
1107	4	31.6875
1108	4	28.3075
1109	4	24.9275
1110	4	45.2075
1111	4	41.405
1112	4	27.04
1113	4	32.955
1114	4	37.18
1115	4	24.0825
1116	4	25.7725
1117	4	23.2375
1118	4	29.1525
1119	4	33.3775
1120	4	29.575
1121	4	30.42
1122	4	43.5175
1123	4	26.195
1124	4	42.6725
1125	4	15.21
1126	4	16.055
1127	4	39.2925
1128	4	27.4625
1129	4	25.7725
1130	4	19.435
1131	4	21.97
1132	4	21.97
1133	4	29.9975
1134	4	43.5175
1135	4	30.42
1136	4	35.49
1137	4	40.9825
1138	4	27.885
1139	4	24.9275
1140	4	31.265
1141	4	27.04
1142	4	24.9275
1143	4	33.3775
1144	4	38.87
1145	4	34.645
1146	4	22.3925
1147	4	15.21
1148	4	23.66
1149	4	19.8575
1150	4	51.1225
1151	4	26.195
1152	4	30.8425
1153	4	38.87
1154	4	19.8575
1155	4	21.97
1156	4	33.3775
1157	4	13.52
1158	4	22.815
1159	4	14.7875
1160	4	37.18
1161	4	24.505
1162	4	29.9975
1163	4	20.7025
1164	4	18.1675
1165	4	51.545
1166	4	13.9425
1167	4	40.56
1168	4	33.8
1169	4	19.8575
1170	4	46.8975
1171	4	47.32
1172	4	21.5475
1173	4	25.7725
1174	4	37.18
1175	4	28.3075
1176	4	22.815
1177	4	17.745
1178	4	35.9125
1179	4	22.815
1180	4	13.9425
1181	4	24.505
1182	4	17.3225
1183	4	33.3775
1184	4	32.11
1185	4	29.1525
1186	4	34.2225
1187	4	15.6325
1188	4	30.42
1189	4	32.955
1190	4	23.66
1191	4	35.0675
1192	4	23.66
1193	4	42.25
1194	4	16.4775
1195	4	13.9425
1196	4	31.265
1197	4	22.3925
1198	4	35.49
1199	4	19.8575
1200	4	23.2375
1201	4	13.0975
1202	4	13.0975
1203	4	30.8425
1204	4	43.5175
1205	4	30.42
1206	4	29.9975
1207	4	18.59
1208	4	48.165
1209	4	17.745
1210	4	37.6025
1211	4	24.0825
1212	4	16.9
1213	4	30.42
1214	4	32.955
1215	4	27.885
1216	4	29.9975
1217	4	16.055
1218	4	13.0975
1219	4	40.56
1220	4	13.9425
1221	4	24.9275
1222	4	25.35
1223	4	37.18
1224	4	28.73
1225	4	22.3925
1226	4	14.7875
1227	4	30.42
1228	4	32.5325
1229	4	28.73
1230	4	27.885
1231	4	28.73
1232	4	22.815
1233	4	30.8425
1234	4	27.885
1235	4	33.8
1236	4	13.52
1237	4	16.4775
1238	4	28.73
1239	4	34.2225
1240	4	30.42
1241	4	57.46
1242	4	33.3775
1243	4	13.9425
1244	4	17.3225
1245	4	15.6325
1246	4	29.1525
1247	4	25.35
1248	4	15.6325
1249	4	23.2375
1250	4	48.5875
1251	4	35.9125
1252	4	29.1525
1253	4	34.2225
1254	4	43.5175
1255	4	13.52
1256	4	32.5325
1257	4	15.6325
1258	4	14.365
1259	4	27.4625
1260	4	15.21
1261	4	14.7875
1262	4	22.3925
1263	4	36.335
1264	4	26.6175
1265	4	27.4625
1266	4	13.9425
1267	4	30.8425
1268	4	24.0825
1269	4	15.6325
1270	4	26.195
1271	4	34.645
1272	4	42.6725
1273	4	13.9425
1274	4	21.125
1275	4	36.335
1276	4	41.8275
1277	4	28.73
1278	4	24.0825
1279	4	37.18
1280	4	27.4625
1281	4	18.59
1282	4	27.885
1283	4	29.1525
1284	4	21.5475
1285	4	15.21
1286	4	33.3775
1287	4	30.8425
1288	4	36.7575
1289	4	26.195
1290	4	17.3225
1291	4	40.56
1292	4	25.7725
1293	4	29.1525
1294	4	35.49
1295	4	29.9975
1296	4	34.645
1297	4	34.645
1298	4	23.66
1299	4	19.8575
1300	4	13.52
1301	4	30.8425
1302	4	18.1675
1303	4	29.9975
1304	4	19.0125
1305	4	29.9975
1306	4	21.97
1307	4	23.66
1308	4	18.59
1309	4	21.125
1310	4	27.4625
1311	4	18.1675
1312	4	29.9975
1313	4	22.3925
1314	4	19.8575
1315	4	22.815
1316	4	13.0975
1317	4	20.7025
1318	4	35.9125
1319	4	16.4775
1320	4	32.5325
1321	4	30.8425
1322	4	15.6325
1323	4	27.885
1324	4	19.435
1325	4	32.11
1326	4	22.815
1327	4	29.1525
1328	4	19.0125
1329	4	20.28
1330	4	36.335
1331	4	27.885
1332	4	35.49
1333	4	25.35
1334	4	30.42
1335	4	36.335
1336	4	37.6025
1337	4	20.28
1338	4	30.8425
1339	4	18.59
1340	4	23.66
1341	4	46.8975
1342	4	32.11
1343	4	19.0125
1344	4	26.195
1345	4	16.055
1346	4	28.3075
1347	4	34.2225
1348	4	27.4625
1349	4	31.6875
1350	4	15.6325
1351	4	13.9425
1352	4	42.25
1353	4	20.28
1354	4	33.3775
1355	4	21.97
1356	4	19.0125
1357	4	38.87
1358	4	19.0125
1359	4	24.505
1360	4	21.125
1361	4	33.8
1362	4	26.6175
1363	4	39.2925
1364	4	30.42
1365	4	29.575
1366	4	34.2225
1367	4	30.8425
1368	4	20.7025
1369	4	35.0675
1370	4	23.2375
1371	4	41.8275
1372	4	33.8
1373	4	35.0675
1374	4	20.7025
1375	4	16.055
1376	4	21.125
1377	4	28.3075
1378	4	18.1675
1379	4	41.8275
1380	4	24.0825
1381	4	21.125
1382	4	34.2225
1383	4	23.2375
1384	4	30.8425
1385	4	33.3775
1386	4	32.5325
1387	4	19.435
1388	4	30.8425
1389	4	38.4475
1390	4	32.11
1391	4	22.3925
1392	4	33.3775
1393	4	40.1375
1394	4	29.9975
1395	4	31.265
1396	4	21.5475
1397	4	16.9
1398	4	16.055
1399	4	29.1525
1400	4	15.6325
1401	4	19.0125
1402	4	31.265
1403	4	30.8425
1404	4	18.59
1405	4	29.9975
1406	4	22.3925
1407	4	40.1375
1408	4	27.04
1409	4	13.9425
1410	4	30.8425
1411	4	21.97
1412	4	27.04
1413	4	28.73
1414	4	24.0825
1415	4	29.1525
1416	4	29.1525
1417	4	24.9275
1418	4	23.66
1419	4	23.2375
1420	4	25.7725
1421	4	26.195
1422	4	27.4625
1423	4	24.9275
1424	4	31.265
1425	4	26.195
1426	4	20.7025
1427	4	28.3075
1428	4	26.6175
1429	4	34.645
1430	4	35.0675
1431	4	16.055
1432	4	28.73
1433	4	13.0975
1434	4	16.055
1435	4	16.055
1436	4	38.025
	4	35.49
	4	33.8
	4	25.7725
	4	42.25
	4	21.97
	4	16.9
	4	51.545
	4	16.9
	4	50.7
	4	27.04
	4	21.125
	4	35.49
	4	38.025
	4	22.3925
	4	32.955
	4	12.675
	4	21.125
	4	13.0975
	4	18.59
	4	25.35
	4	23.2375
	4	33.3775
	4	27.885
	4	17.745
	4	16.9
	4	26.195
	4	25.7725
	4	20.7025
	4	31.6875
	4	18.1675
	4	23.2375
	4	34.2225
	4	27.04
	4	22.815
	4	32.5325
	4	30.42
	4	25.7725
	4	40.56
	4	29.1525
	4	34.2225
	4	32.5325
	4	18.1675
	4	38.87
	4	33.8
	4	28.73
	4	29.1525
	4	70.5575
	4	24.9275
	4	40.1375
	4	32.5325
	4	24.9275
	4	30.8425
	4	27.04
	4	28.3075
	4	37.18
	4	34.645
	4	33.3775
	4	19.0125
	4	27.4625
	4	27.4625
	4	31.6875
	4	16.055
	4	17.745
	4	30.42
	4	43.94
	4	25.35
	4	18.1675
	4	16.055
	4	14.7875
	4	35.0675
	4	25.7725
	4	27.885
	4	27.04
	4	19.8575
	4	19.0125
	4	13.0975
	4	33.8
	4	31.265
	4	15.21
	4	23.66
	4	30.8425
	4	30.8425
	4	16.4775
	4	27.4625
	4	28.3075
	4	24.9275
	4	18.59
	4	31.265
	4	17.745
	4	19.8575
	4	44.785
	4	17.3225
	4	31.6875
	4	24.505
	4	19.8575
	4	15.6325
	4	13.9425
	4	16.055
	4	53.6575
	4	22.815
	4	27.4625
	4	39.715
	4	36.7575
	4	35.0675
	4	27.4625
	4	23.2375
	4	22.815
	4	15.6325
	4	28.3075
	4	12.675
	4	31.6875
	4	17.3225
	4	27.885
	4	20.28
	4	16.9
	4	20.7025
	4	21.5475
	4	15.6325
	4	24.9275
	4	13.9425
	4	27.4625
	4	25.35
	4	30.8425
	4	20.28
	4	23.2375
	4	27.04
	4	16.055
	4	51.545
	4	26.6175
	4	36.7575
	4	44.3625
	4	25.7725
	4	30.8425
	4	29.1525
	4	31.6875
	4	34.645
	4	46.0525
	4	24.9275
	4	16.4775
	4	16.4775
	4	12.675
	4	51.9675
	4	26.6175
	4	23.2375
	4	20.7025
	4	21.97
	4	13.9425
	4	21.5475
	4	16.055
	4	20.7025
	4	42.6725
	4	57.0375
	4	36.335
	4	24.0825
	4	21.125
	4	19.435
	4	18.1675
	4	21.125
	4	24.505
	4	21.125
	4	17.745
	4	25.35
	4	29.575
	4	32.5325
	4	16.9
	4	26.6175
	4	37.6025
	4	27.04
	4	27.4625
	4	14.365
	4	22.815
	4	29.575
	4	31.6875
	4	19.0125
	4	29.1525
	4	17.3225
	4	28.3075
	4	30.42
	4	26.195
	4	29.575
	4	16.9
	4	39.715
	4	12.675
	4	16.9
	4	19.0125
	4	22.3925
	4	21.5475
	4	19.435
	4	25.7725
	4	27.4625
	4	26.6175
	4	30.8425
	4	18.59
	4	29.9975
	4	19.435
	4	13.0975
	4	25.7725
	4	16.9
	4	13.9425
	4	16.4775
	4	16.4775
	4	31.6875
	4	19.0125
	4	30.42
	4	27.885
	4	30.8425
	4	35.0675
	4	22.3925
	4	30.8425
	4	33.3775
	4	23.66
	4	21.125
	4	34.645
	4	35.49
	4	29.1525
	4	25.7725
	4	35.9125
	4	32.955
	4	24.9275
	4	14.365
	4	30.42
	4	38.87
	4	24.0825
	4	27.04
	4	21.5475
	4	25.35
	4	40.1375
	4	51.1225
	4	27.885
	4	19.0125
	4	25.7725
	4	19.0125
	4	35.49
	4	29.1525
	4	16.9
	4	17.745
	4	24.505
	4	29.9975
	4	19.8575
	4	21.125
	4	27.4625
	4	48.5875
	4	30.42
	4	16.4775
	4	43.095
	4	22.815
	4	24.9275
	4	20.28
	4	29.1525
	4	21.97
	4	46.0525
	4	12.675
	4	12.675
	4	31.6875
	4	32.11
	4	20.28
	4	31.265
	4	21.125
	4	18.1675
	4	19.8575
	4	31.6875
	4	20.7025
	4	30.42
	4	27.4625
	4	22.815
	4	32.5325
	4	18.1675
	4	41.405
	4	20.7025
	4	17.745
	4	13.0975
	4	21.97
	4	38.4475
	4	28.73
	4	22.3925
	4	21.125
	4	23.2375
	4	19.8575
	4	23.2375
	4	25.35
	4	21.5475
	4	22.815
	4	21.5475
	4	48.5875
	4	40.56
	4	19.435
	4	27.04
	4	21.97
	4	30.8425
	4	29.575

## Sheet: SF. 2b
CyCIF	iCLAP
0.981735	0.989583
0.98	0.969136
0.985884	0.996377
0.986726	0.997408
0.993298	0.994174
0.983681	0.976563
0.99061	0.993084
0.977409	0.994307
CyCIF					iCLAP
ROI ID	Structure	cell lose	Total cell count	Cell remining fraction	ROI ID	Structure	cell lose	Total cell count	Cell remining fraction
1	S	4	219	0.981735	1	S	2	192	0.989583
2	S	5	250	0.98	2	S	5	162	0.969136
3	E	69	4888	0.985884	3	S	1	276	0.996377
4	S	3	226	0.986726	4	E	13	5015	0.997408
5	E	19	2835	0.993298	5	E	22	3776	0.994174
6	E	47	2880	0.983681	6	S	6	256	0.976562
7	S	2	213	0.99061	7	E	30	4338	0.993084
8	E	79	3497	0.977409	8	E	23	4040	0.994307
Structure classification			Definition
S			Stromal
E			Epithelial

## Sheet: SF. 2c
CyCIF	iCLAP
0.981544	0.991163
0.986523	0.98645
0.976096	0.993865
0.999711	0.999109
0.998903	0.99975
0.999208	0.99983
0.999567	0.99925
0.998386	0.999144
CyCIF					iCLAP
ROI ID	Structure	cell lose	Total cell count	Cell remining fraction	ROI ID	Structure	cell lose	Total cell count	Cell remining fraction
1	S	22	1192	0.981544	1	S	12	1358	0.991163
2	S	15	1113	0.986523	2	S	20	1476	0.98645
3	S	18	753	0.976096	3	S	8	1304	0.993865
4	E	2	6915	0.999711	4	E	7	7859	0.999109
5	E	5	4557	0.998903	5	E	2	7995	0.99975
6	E	4	5048	0.999208	6	E	1	5877	0.99983
7	E	3	6934	0.999567	7	E	5	6669	0.99925
8	E	11	6814	0.998386	8	E	6	7011	0.999144
Structure classification			Definition
S			Stromal
E			Epithelial

## Sheet: SF. 8
P16 Occurance			53BP1 Occurance
Young	Old		Young	Old
25	76		75.6098	87.0787
10	84.4156		78.2609	61.6379
38.2114	87.5912		85.4167	23.1788
15.5405	90		71.6667	50.8475
13.5294	65.8228		77.1084	55.5556
47.451	75.4717		72.1429	75.419
14.8515	67.6923		64.0625	53.9216
21.3592	88.4615		70.6731	78.7234
14.4231	63.0952		86.8132	73.3813
15.7407	74.2857		82.5581	52.3511
18.5185	55.7377		87.013	57.1429
16.5138	89.2857		83.3333	39.7436
39.4495	62.2951		85.119	59.6774
20.9091	72.7599		63.4615	90.2913
8.10811	61.4035		72.9592	62.9213
31.3043	83.4532		69.3333	70.6349
19.8276	49.2308		67.8261	56.9149
41.8803	87.234		66.2921	42.5837
8.94309	73.75		76.4957	23.0769
2.3622	80.4598		82.9384	48.2993
25.1908	76.259		77.3234	85.7895
33.5821	27.8481		75.7062	82.8829
5.7971	80.6452		79.3522	81.4706
31.25	42.029		81.982	93.1034
5.47945	79.661		75	42.7007
13.6986	78.5276		76.7296	51.8657
28.3784	81.4815		85.3107	22.0339
12.1212	65.1163		85.4545	27.7922
14.557	64.8649		88.4058	50.4587
18.8679	65.3061		85.2612	81.7204
25.8929	32.4675		40	73.3766
22.0264	41.0714		41.1504	75
41.6667	23.6641		58.4746	78.626
15	47.9592		74.0506	69.3878
28.0303	36.6197		79.0323	80.2817
41.7085	70.4918		32.8767	77.0492
29.8969	59.1241		73.75	81.7518
28.8889	26.7606		62.3762	77.4648
11.7117	63.6364		66.3793	81.8182
9.18367	37.5		79.3651	79.1667
29.4702	40.2778		76	81.0185
14.2857	47.2973		68.5714	81.0811
40.9836	55.1724		49.2537	86.2069
7.79221	49.6063		70.2128	70.0787
10.2564	42.6471		72.9437	79.4118
8.91089	21.2121		76.3889	79.5455
29.2683	40.5405		78.2946	82.8829
11.5789	45.3202		56.6845	79.803
24.359	56.4516		63.8298	72.5806
23.1156	41.8182		76.7857	67.2727
13.2867	58.3333		39.4737	80.5556
20.7101	53.0864		46.3636	79.0123
21.9048	56.8493		72.1805	69.863
21.0811	35.8696		57.8947	86.9565
18.018	60.8696		75.8389	72.332
20.4301	76.8293		77.2152	79.2683
42.3529	58.9041		74.8466	80.3653
35.9833	44.7619		69.3182	69.5238
21.978	58.1081		38.6905	71.6216
15.1515	50.6173		65.6716	75.3086
	95.5056			62
	84.9138			64.9351
	80.1325			50.365
	73.7288			35
	61.4379			36.7089
	85.4749			35.8491
	95.5882			81.5385
	94.4681			67.3077
	82.0144			63.0952
	88.0878			68.5714
	67.4603			93.4426
	97.4359			67.8571
	80.6452			59.0164
	100			75.2688
	90.4494			73.6842
	87.3016			65.4676
	81.383			87.6923
	78.4689			79.7872
	90.7692			72.5
	77.551			75.8621
	70			91.3669
	76.5766			60.7595
	91.7647			67.7419
	65.5172			60.8696
	92.7007			67.7966
	80.597			50.3067
	90.678			55.5556
	89.8701			46.5116
	91.7431			52.7027
	93.5484			68.3673

## Sheet: SF. 14b
Beta Cell ID	Classification	Alpha cell glucagon intensity(arb. units)		Class	Definition	n	mean	median	SD	SEM	Min	Max	Q1	Q3	5%-95%
1	1	1588.12		1	P16- & 53BP1-	164	2964.69	2327.62	2687.06	209.82	492.95	21517.8	1355.56	3873.12	829.04–6473.04
2	1	8103.65		2	P16+ & 53BP1-	585	4511.07	4174.47	2073.17	85.71	669.99	16014.9	3099.64	5674.92	1665.31–8105.27
3	1	1732.51		3	P16- & 53BP1+	46	3941.07	3407.9	3426.43	505.2	954.72	22156.8	2122.47	4015.28	1405.08–8417.94
4	1	5339.69		4	P16+ & 53BP1+	497	4205.61	3984.51	1818.77	81.58	1000.25	16060.1	2928.42	5113.34	1845.35–7107.65
5	1	1342.92
6	1	3854.71
7	1	3563.83
8	1	2363.56
9	1	6496.53
10	1	4316.36
11	1	965.64
12	1	3695.91
13	1	1866.73
14	1	3902.2
15	1	3128.71
16	1	13600.6
17	1	17891
18	1	21517.8
19	1	6561.56
20	1	670.386
21	1	2861.54
22	1	4048.46
23	1	4128.98
24	1	1166.38
25	1	1596.64
26	1	1192.09
27	1	1226.32
28	1	1880.37
29	1	821.134
30	1	3965.65
31	1	2954.11
32	1	4823.59
33	1	2599.54
34	1	1300.99
35	1	3632.24
36	1	959.942
37	1	1576.59
38	1	769.29
39	1	671.242
40	1	907.496
41	1	754.379
42	1	2567.61
43	1	6091.5
44	1	4830.23
45	1	5020.08
46	1	5023.19
47	1	3478.08
48	1	1861.28
49	1	1284.44
50	1	3863.43
51	1	915.93
52	1	1607.74
53	1	2128.87
54	1	1589.57
55	1	2290.07
56	1	4284.86
57	1	1529.46
58	1	1985.79
59	1	1058.7
60	1	933.226
61	1	3248.84
62	1	3478.85
63	1	5455.55
64	1	996.325
65	1	1384.17
66	1	3670.11
67	1	6774.83
68	1	1594.58
69	1	1144.8
70	1	2337.51
71	1	1029.02
72	1	997.031
73	1	873.873
74	1	873.912
75	1	5852.79
76	1	1709.49
77	1	2208.35
78	1	3017.35
79	1	1741.44
80	1	3286.43
81	1	1049.41
82	1	2600.78
83	1	1654.05
84	1	1299.08
85	1	2003.69
86	1	2795
87	1	1242.97
88	1	953.312
89	1	4648.98
90	1	3972.72
91	1	2504.34
92	1	2423.49
93	1	1702.55
94	1	1302.04
95	1	5475.11
96	1	4951.97
97	1	2317.73
98	1	5362.2
99	1	4811.48
100	1	2424.06
101	1	4236.66
102	1	6339.97
103	1	3999.64
104	1	1538.55
105	1	1379.05
106	1	1619.64
107	1	504.845
108	1	1263.26
109	1	2614.64
110	1	1279.33
111	1	1443.67
112	1	1276.77
113	1	10212.3
114	1	1392.11
115	1	1989.59
116	1	1538.96
117	1	1375.48
118	1	884.664
119	1	3686.99
120	1	3427.16
121	1	3452.5
122	1	615.42
123	1	1408.41
124	1	3084.4
125	1	5375.15
126	1	3146.3
127	1	4369.89
128	1	923.719
129	1	1513.13
130	1	3621.52
131	1	1421.89
132	1	492.947
133	1	1368.46
134	1	2364.62
135	1	1619.43
136	1	892.384
137	1	1623.01
138	1	2415.28
139	1	798.906
140	1	1359.78
141	1	3012.77
142	1	3268.6
143	1	4263.7
144	1	4468.45
145	1	3161.3
146	1	1077.6
147	1	2740.36
148	1	3968.52
149	1	892.067
150	1	4330.39
151	1	2521.85
152	1	1148.91
153	1	3146.65
154	1	4219.9
155	1	1960.86
156	1	3312.2
157	1	1518.59
158	1	5128.74
159	1	2654
160	1	2110
161	1	2765.67
162	1	7623.13
163	1	1870.69
164	1	5319.79
165	2	6157.72
166	2	4726.97
167	2	5474.49
168	2	3731.67
169	2	8816.17
170	2	3504.8
171	2	8135.21
172	2	11672.3
173	2	8451.22
174	2	6454.5
175	2	8122.78
176	2	5788.23
177	2	5338.92
178	2	6821.18
179	2	5371.37
180	2	5160.6
181	2	4630.38
182	2	16014.9
183	2	9072.55
184	2	12277.9
185	2	13899.1
186	2	14035.8
187	2	7516.59
188	2	3765.92
189	2	4470.66
190	2	2897.82
191	2	5117.8
192	2	767.89
193	2	5941.74
194	2	6960.46
195	2	9114.51
196	2	8157.85
197	2	5576.77
198	2	10019.9
199	2	8270.84
200	2	8034.04
201	2	7554.76
202	2	6437.14
203	2	5245.28
204	2	7536.16
205	2	6154.6
206	2	10451.3
207	2	4199.85
208	2	3595.42
209	2	5474.02
210	2	2412.24
211	2	5000.51
212	2	6466.56
213	2	6031.8
214	2	5003.19
215	2	7996.56
216	2	4321.53
217	2	5935.08
218	2	11960.5
219	2	3105.69
220	2	4642.61
221	2	2754.74
222	2	5760.34
223	2	4361.19
224	2	3782.23
225	2	5944.84
226	2	11082.1
227	2	5371.39
228	2	6146.42
229	2	5969.71
230	2	4429.26
231	2	5831.32
232	2	4958.1
233	2	3772.12
234	2	1790.34
235	2	6946.47
236	2	4476.81
237	2	9269.12
238	2	5550.19
239	2	9063.67
240	2	7329.74
241	2	3935.16
242	2	5666.38
243	2	6277.61
244	2	3766.91
245	2	2346.69
246	2	1474.16
247	2	3553.56
248	2	3228.44
249	2	3474.84
250	2	5782.73
251	2	5203.82
252	2	7985.55
253	2	3647.09
254	2	2882.48
255	2	3446.69
256	2	9960.53
257	2	3912.34
258	2	4678.03
259	2	3429.05
260	2	2511.24
261	2	2730.79
262	2	7576.43
263	2	5022.28
264	2	5536.59
265	2	5798.12
266	2	3212.13
267	2	6210.29
268	2	5437.36
269	2	4109.9
270	2	1353.59
271	2	2884.6
272	2	1880
273	2	3165.05
274	2	5991.36
275	2	6906.41
276	2	3885.02
277	2	2490.91
278	2	8115.06
279	2	5349.7
280	2	5858.99
281	2	5992.37
282	2	1924.67
283	2	3782.82
284	2	2159.07
285	2	7218.43
286	2	5324.06
287	2	9550.06
288	2	3178.99
289	2	7887.52
290	2	2806.34
291	2	3185.01
292	2	3718.43
293	2	2957.73
294	2	6015.21
295	2	5916.32
296	2	2902.09
297	2	2830.81
298	2	5555.06
299	2	4320.59
300	2	3058.61
301	2	4445.81
302	2	5375.19
303	2	5063.96
304	2	5536.9
305	2	5602.62
306	2	5620.18
307	2	4432.24
308	2	5781.35
309	2	4328.28
310	2	4501.07
311	2	6750.33
312	2	6296.66
313	2	7750.77
314	2	4266.94
315	2	8851.18
316	2	6841.87
317	2	7950.18
318	2	3031.48
319	2	7611.96
320	2	3410.72
321	2	4197.7
322	2	2476.9
323	2	3727.13
324	2	3986.02
325	2	2983.89
326	2	4888
327	2	5233.03
328	2	4509.98
329	2	5280.13
330	2	7389.57
331	2	5352.66
332	2	3794.12
333	2	5524.05
334	2	4413.76
335	2	2985.62
336	2	4750.21
337	2	6044.37
338	2	3858.51
339	2	4143.07
340	2	2320.34
341	2	5491.13
342	2	1771.31
343	2	8197.47
344	2	7450.14
345	2	7639.29
346	2	1087.09
347	2	7715.37
348	2	3845.38
349	2	2640.77
350	2	2233.27
351	2	5121.07
352	2	4013.88
353	2	4585
354	2	3460.72
355	2	3257.44
356	2	4103.36
357	2	5176.44
358	2	4020.41
359	2	1576.6
360	2	4253.31
361	2	4638.29
362	2	6826.95
363	2	6847.47
364	2	3792.87
365	2	4216.17
366	2	4094.45
367	2	3280.55
368	2	2370.51
369	2	4682.17
370	2	6636.18
371	2	8392.54
372	2	7200.3
373	2	7901.04
374	2	5918.64
375	2	4311.63
376	2	3716.25
377	2	2830.74
378	2	5546.13
379	2	3105.74
380	2	2409.08
381	2	3284.92
382	2	7426.58
383	2	3789.6
384	2	4013.44
385	2	2741.68
386	2	4659.63
387	2	3620.18
388	2	669.986
389	2	3400.08
390	2	3874.32
391	2	3943.32
392	2	7329.25
393	2	6252.48
394	2	5254.56
395	2	2474.86
396	2	2323.6
397	2	4440.58
398	2	1904.23
399	2	5214.07
400	2	3985.13
401	2	3238.79
402	2	5143.81
403	2	3087.84
404	2	5672.75
405	2	5886.27
406	2	2530.86
407	2	6991.01
408	2	2910.55
409	2	5724.63
410	2	5219.22
411	2	4931.19
412	2	4823.15
413	2	3732.93
414	2	6413.36
415	2	1917.83
416	2	3962.6
417	2	6349.52
418	2	3491.03
419	2	5451.02
420	2	3372.24
421	2	4074.42
422	2	3835.96
423	2	3235.3
424	2	2684.3
425	2	2033.76
426	2	3192.52
427	2	4523.76
428	2	3889.01
429	2	4002.88
430	2	7072.51
431	2	5750.1
432	2	6922.62
433	2	1973.22
434	2	7120.77
435	2	3708.38
436	2	4575.99
437	2	4422.2
438	2	3088.86
439	2	4595.35
440	2	3141.53
441	2	3012.93
442	2	4773.26
443	2	2968.95
444	2	6036.1
445	2	975.177
446	2	5927.5
447	2	2397.98
448	2	3704.57
449	2	2717.46
450	2	4410.42
451	2	4407.35
452	2	1360.88
453	2	4711.35
454	2	3873.51
455	2	3465.91
456	2	3350.6
457	2	3819.56
458	2	3648.23
459	2	4664.17
460	2	1818.29
461	2	4118.29
462	2	2173.7
463	2	2948.59
464	2	2636.16
465	2	5354.84
466	2	4059.6
467	2	4197.17
468	2	4046.48
469	2	2132.81
470	2	3299.76
471	2	4226.16
472	2	6061.74
473	2	5964.17
474	2	4432.91
475	2	5289.99
476	2	3277.63
477	2	5568.41
478	2	3894.75
479	2	5277.8
480	2	4508.21
481	2	4107.06
482	2	2222.26
483	2	1394.2
484	2	2022.46
485	2	4322.31
486	2	5352.1
487	2	4828.21
488	2	6718.24
489	2	7423.87
490	2	3672.68
491	2	4431.94
492	2	4539.9
493	2	4677.46
494	2	1250.31
495	2	2967.76
496	2	4434.03
497	2	3048.76
498	2	3915.92
499	2	5431.37
500	2	5044.37
501	2	7159.61
502	2	6360.97
503	2	2396.72
504	2	3266.83
505	2	5804.99
506	2	2789.57
507	2	5164.88
508	2	5077.1
509	2	3393.03
510	2	4200.34
511	2	4156.74
512	2	6299.07
513	2	3918.65
514	2	3317.15
515	2	3278.01
516	2	3072.91
517	2	2975.68
518	2	1717.77
519	2	6900.85
520	2	1470.8
521	2	1514.38
522	2	4042.04
523	2	2210.67
524	2	6502.37
525	2	4496.26
526	2	3595.95
527	2	1828
528	2	1501.02
529	2	2308.12
530	2	2316.9
531	2	1609.5
532	2	4228.96
533	2	3591.45
534	2	1808.42
535	2	5522.99
536	2	5781.02
537	2	1605.63
538	2	3888.01
539	2	6264.7
540	2	3573.77
541	2	2023.17
542	2	1925.4
543	2	2898.85
544	2	6690.84
545	2	2600.19
546	2	4965.21
547	2	3967.18
548	2	4446.52
549	2	3041.81
550	2	6597.36
551	2	1872.39
552	2	4063.31
553	2	4510.39
554	2	1659.94
555	2	2291.31
556	2	2757.74
557	2	1992.45
558	2	1959.21
559	2	6732.81
560	2	6181.69
561	2	2110.46
562	2	4918.41
563	2	5963
564	2	1524.93
565	2	6085.56
566	2	4781.9
567	2	4425.27
568	2	3726.49
569	2	6313.6
570	2	5826.59
571	2	5790.77
572	2	2965.41
573	2	3093.53
574	2	3304.07
575	2	2986.21
576	2	1686.78
577	2	3151.93
578	2	3997.8
579	2	2967.27
580	2	4336.1
581	2	4069.09
582	2	1789.21
583	2	3952.22
584	2	2777.96
585	2	4349.1
586	2	4168.29
587	2	2975.15
588	2	4392.37
589	2	3269.77
590	2	4052.76
591	2	3983.88
592	2	3713.1
593	2	4600.76
594	2	2472.31
595	2	3409.07
596	2	1938.22
597	2	3727.3
598	2	4255.97
599	2	3260.41
600	2	1196.72
601	2	5083.45
602	2	3503.63
603	2	3167.45
604	2	4023.81
605	2	3247.3
606	2	5575.24
607	2	6108.31
608	2	5670.22
609	2	5575.5
610	2	5674.92
611	2	4465.59
612	2	2818.91
613	2	3675.11
614	2	4193.98
615	2	3590.58
616	2	3770.49
617	2	1711.5
618	2	7119.95
619	2	3061.84
620	2	1537.96
621	2	7541.96
622	2	4637.88
623	2	2839.75
624	2	4291.88
625	2	2053.94
626	2	7732.08
627	2	2752.12
628	2	5811.64
629	2	3874.05
630	2	3656.31
631	2	5449.2
632	2	5748.35
633	2	3489.42
634	2	1936.35
635	2	2857.73
636	2	4059.26
637	2	3099.64
638	2	3682.85
639	2	2726.35
640	2	2263.25
641	2	3510.89
642	2	5590.59
643	2	5236.82
644	2	4735.23
645	2	3161.15
646	2	3197.05
647	2	2401.81
648	2	3989.35
649	2	2461.02
650	2	3219.07
651	2	2010.32
652	2	3256.04
653	2	3586.99
654	2	6633.21
655	2	4106.02
656	2	3964.97
657	2	6042.42
658	2	2582.08
659	2	3880.61
660	2	1614.04
661	2	2730.88
662	2	2439.82
663	2	2693.66
664	2	1197.11
665	2	1198.1
666	2	1419.26
667	2	4209.73
668	2	2625.79
669	2	1796.89
670	2	3347.74
671	2	2581.18
672	2	8066.1
673	2	4696.75
674	2	3588.9
675	2	3820.82
676	2	1840.3
677	2	3950.2
678	2	1775.56
679	2	3321.18
680	2	2155.08
681	2	5071.99
682	2	1106.79
683	2	1960.51
684	2	1585.62
685	2	1272.87
686	2	1451.44
687	2	4776.31
688	2	4804.39
689	2	2894.04
690	2	1031.76
691	2	2356.3
692	2	3483.19
693	2	3148.43
694	2	6408.52
695	2	5123.8
696	2	6948.04
697	2	4781.12
698	2	6069.07
699	2	3322.31
700	2	3494.23
701	2	7691.2
702	2	6800.46
703	2	5051.13
704	2	6123.63
705	2	3924.63
706	2	4079.55
707	2	8704.74
708	2	8284.26
709	2	6518.97
710	2	4019.62
711	2	6799.3
712	2	6587.83
713	2	7997.75
714	2	5525.91
715	2	4034.79
716	2	3180.74
717	2	2968.69
718	2	3517.47
719	2	4203.56
720	2	5413.89
721	2	1566.05
722	2	1633.9
723	2	4174.47
724	2	4827.52
725	2	2286.74
726	2	4869.63
727	2	5685.85
728	2	6286.89
729	2	3684.16
730	2	5964.39
731	2	2349.43
732	2	5876.94
733	2	7377.82
734	2	5243.9
735	2	4214.82
736	2	4206.53
737	2	3804.91
738	2	4604.88
739	2	5682.51
740	2	3205.14
741	2	3590.03
742	2	6238.99
743	2	5119.45
744	2	8912.34
745	2	9396.65
746	2	2425.08
747	2	2701.71
748	2	8544.61
749	2	5238.66
750	3	4983.71
751	3	8447.43
752	3	8329.47
753	3	22156.8
754	3	12312.2
755	3	4839.63
756	3	3246.52
757	3	1839.82
758	3	5514.39
759	3	1282.53
760	3	4055.97
761	3	3893.2
762	3	3506.44
763	3	2078
764	3	4481.7
765	3	2228.46
766	3	1933.39
767	3	2880.59
768	3	2087.14
769	3	3043.52
770	3	1722.67
771	3	3689.97
772	3	5328.48
773	3	5222.54
774	3	2912.56
775	3	1837.14
776	3	2917.2
777	3	2328.13
778	3	2542.56
779	3	1973.29
780	3	3415.05
781	3	3400.75
782	3	2266.76
783	3	2805.73
784	3	3774.02
785	3	3567.14
786	3	3421.63
787	3	3554.77
788	3	3733.77
789	3	3687.25
790	3	2058.89
791	3	954.725
792	3	1350.29
793	3	1569.42
794	3	4575.43
795	3	3538.35
796	4	2773.31
797	4	3303.48
798	4	4686.24
799	4	6082.76
800	4	16060.1
801	4	8667.08
802	4	12820.9
803	4	7064.43
804	4	4068.46
805	4	4680.47
806	4	2928.42
807	4	5207.22
808	4	4365.88
809	4	6257.85
810	4	4522.86
811	4	3627.46
812	4	2857.43
813	4	7022.08
814	4	8766.79
815	4	3818.79
816	4	7313.56
817	4	8234.3
818	4	9612.32
819	4	4840.12
820	4	6820.29
821	4	5146.34
822	4	4608.74
823	4	5094.9
824	4	4383.2
825	4	4052.18
826	4	6928.63
827	4	3621.6
828	4	5042.34
829	4	6496.04
830	4	4965.83
831	4	6697.97
832	4	8950.39
833	4	4480.92
834	4	7063.9
835	4	7255.05
836	4	3875.84
837	4	5812.41
838	4	5815.59
839	4	3595.06
840	4	6342.92
841	4	4479.35
842	4	3613.86
843	4	2232.3
844	4	2275.86
845	4	6761.64
846	4	1542.06
847	4	5421.65
848	4	4912.53
849	4	2942.14
850	4	3917.86
851	4	8394.79
852	4	4248.34
853	4	4686.75
854	4	6310.63
855	4	4132.01
856	4	6950.64
857	4	8719.82
858	4	7422.37
859	4	3845.32
860	4	3942.41
861	4	4604.37
862	4	3619.99
863	4	1518.77
864	4	4494.41
865	4	10243.7
866	4	3727.68
867	4	7099.13
868	4	1688.19
869	4	9444.5
870	4	3345.45
871	4	4830.16
872	4	5927.88
873	4	5683.93
874	4	5596.54
875	4	4382.37
876	4	4634.11
877	4	6926.52
878	4	2116.61
879	4	5957.28
880	4	3226.79
881	4	3564.32
882	4	3963.46
883	4	3559.51
884	4	2558.75
885	4	6419.58
886	4	2904.49
887	4	4238.35
888	4	7859.63
889	4	6422.25
890	4	4037.76
891	4	4744.67
892	4	1546.18
893	4	5183.08
894	4	1974.78
895	4	4099.22
896	4	7466.12
897	4	3164.67
898	4	11999.7
899	4	3107.37
900	4	5215.96
901	4	2796.7
902	4	5023.29
903	4	5335.51
904	4	3319.2
905	4	3501.85
906	4	4313.46
907	4	2841.26
908	4	2979.47
909	4	4012.82
910	4	3552.55
911	4	5912.96
912	4	2654.61
913	4	4950.76
914	4	3582.82
915	4	6678.24
916	4	5403.38
917	4	5466.31
918	4	2182.03
919	4	6497.21
920	4	4752.09
921	4	4686.89
922	4	2858.88
923	4	3078.54
924	4	5159.98
925	4	2454.62
926	4	5185.22
927	4	2405.45
928	4	6115.17
929	4	1000.25
930	4	2864.18
931	4	2681.65
932	4	3809.86
933	4	3286.94
934	4	3769.14
935	4	2228.67
936	4	5157.76
937	4	4667.63
938	4	5511.62
939	4	3475.69
940	4	5530.89
941	4	3378.79
942	4	5369.95
943	4	3971.66
944	4	1895.09
945	4	3503.31
946	4	5061.85
947	4	1994.2
948	4	2147.85
949	4	4073.53
950	4	4977.81
951	4	2362.84
952	4	4324.06
953	4	3369.85
954	4	3348.03
955	4	2192.31
956	4	4615.82
957	4	3672.46
958	4	1354.69
959	4	2980.22
960	4	1664.41
961	4	3915.85
962	4	3435.85
963	4	4722.56
964	4	2299.17
965	4	3608.11
966	4	2806.07
967	4	2514.02
968	4	2432.19
969	4	3984.51
970	4	3950.23
971	4	2593.12
972	4	4117.75
973	4	4910.04
974	4	5967.54
975	4	6620.51
976	4	5197.4
977	4	4133.28
978	4	6175.08
979	4	4546.25
980	4	3307.85
981	4	3443.24
982	4	3559.5
983	4	3403.25
984	4	5937.43
985	4	3745.36
986	4	4993.6
987	4	3656.05
988	4	1497.92
989	4	3232.54
990	4	6206.58
991	4	5079.89
992	4	2936.79
993	4	6064.72
994	4	4390.52
995	4	2126.35
996	4	2708.8
997	4	3909.77
998	4	3669.89
999	4	4485.09
1000	4	1830.9
1001	4	3402.97
1002	4	2127.52
1003	4	5713.86
1004	4	3105.89
1005	4	5346.33
1006	4	3780.74
1007	4	1601.12
1008	4	3868.89
1009	4	4002.51
1010	4	5023.07
1011	4	4358.73
1012	4	4781.56
1013	4	3760.15
1014	4	2010.91
1015	4	1747.61
1016	4	3453.61
1017	4	3696.05
1018	4	2341.15
1019	4	4261.02
1020	4	4608.48
1021	4	5692.24
1022	4	5016.54
1023	4	5767.67
1024	4	2872.72
1025	4	4950.08
1026	4	2224.86
1027	4	4487.87
1028	4	7063.97
1029	4	6793.31
1030	4	8874.16
1031	4	7141.75
1032	4	3078.06
1033	4	1840.78
1034	4	4050.52
1035	4	3098.74
1036	4	4149.46
1037	4	6371.4
1038	4	5745.45
1039	4	4197.9
1040	4	4217.69
1041	4	5113.34
1042	4	2756.66
1043	4	1616.89
1044	4	4017.04
1045	4	5777.77
1046	4	6760.97
1047	4	3286.76
1048	4	3831.51
1049	4	4289.92
1050	4	4704.74
1051	4	4103.31
1052	4	3616.22
1053	4	2503.51
1054	4	3110.49
1055	4	2299.16
1056	4	5000.54
1057	4	4583
1058	4	4296.37
1059	4	5734.99
1060	4	5202.51
1061	4	3732.12
1062	4	3958.63
1063	4	5108.72
1064	4	4544.92
1065	4	4036.57
1066	4	4040.3
1067	4	5313.26
1068	4	3866.26
1069	4	4799.73
1070	4	6784.51
1071	4	1846
1072	4	2022.03
1073	4	1851.16
1074	4	3105.11
1075	4	5077.29
1076	4	2709.97
1077	4	1819.53
1078	4	2586.73
1079	4	1928.87
1080	4	4865.96
1081	4	1932.96
1082	4	4662.09
1083	4	2758.63
1084	4	3896.08
1085	4	4000.66
1086	4	2913.27
1087	4	3985.36
1088	4	3386.23
1089	4	2203.65
1090	4	3251.92
1091	4	1641.61
1092	4	2896.67
1093	4	7181.26
1094	4	2951.87
1095	4	3159.06
1096	4	1809.47
1097	4	2862.49
1098	4	4778.78
1099	4	2563.6
1100	4	2796.42
1101	4	6857.63
1102	4	4577.25
1103	4	2876.92
1104	4	2866.27
1105	4	4703.71
1106	4	7919.95
1107	4	4600.6
1108	4	5127.17
1109	4	5025.81
1110	4	4401.73
1111	4	5262.09
1112	4	4092.78
1113	4	3121.87
1114	4	4187.21
1115	4	2744.23
1116	4	5922.4
1117	4	4235.17
1118	4	5893.99
1119	4	3840.81
1120	4	4468.93
1121	4	3752.89
1122	4	3965.03
1123	4	2663.41
1124	4	2735.36
1125	4	3385.49
1126	4	5671.98
1127	4	3091.14
1128	4	2284.65
1129	4	6228.01
1130	4	2218.82
1131	4	5723.68
1132	4	4430.76
1133	4	1842.74
1134	4	6060.39
1135	4	6180.36
1136	4	4370.47
1137	4	2161.5
1138	4	1405.55
1139	4	3153.48
1140	4	3670.81
1141	4	3880.77
1142	4	4997.46
1143	4	4022.44
1144	4	4745.7
1145	4	4105.51
1146	4	3107.28
1147	4	2767.19
1148	4	1541.99
1149	4	2893.91
1150	4	2434.44
1151	4	5345.88
1152	4	3658.07
1153	4	2538.88
1154	4	4781.62
1155	4	1704.07
1156	4	2411.33
1157	4	3208.09
1158	4	2329.83
1159	4	2571.86
1160	4	3570.51
1161	4	2252.43
1162	4	2949.93
1163	4	1896.44
1164	4	4316
1165	4	2757.64
1166	4	4167.48
1167	4	2804.26
1168	4	4320.52
1169	4	4324.7
1170	4	6487.7
1171	4	2430.27
1172	4	4594.27
1173	4	4516.86
1174	4	2846.76
1175	4	3893.47
1176	4	5267.76
1177	4	3028.13
1178	4	3985.79
1179	4	4987.6
1180	4	2205
1181	4	3225.46
1182	4	5044.99
1183	4	5823.9
1184	4	1404.93
1185	4	5105.75
1186	4	6662.03
1187	4	1917.82
1188	4	3951.08
1189	4	2107.74
1190	4	4467.22
1191	4	5363.57
1192	4	5279.8
1193	4	2235.67
1194	4	3797.63
1195	4	5661.82
1196	4	3312.53
1197	4	3342.06
1198	4	6208.3
1199	4	3379.12
1200	4	3998.87
1201	4	6186.33
1202	4	2933
1203	4	2576.93
1204	4	1935.51
1205	4	2892.37
1206	4	3402.32
1207	4	1910.45
1208	4	3653.69
1209	4	1920.28
1210	4	3275.46
1211	4	3405.08
1212	4	3015.11
1213	4	1973.83
1214	4	2592.55
1215	4	3293.38
1216	4	3478.88
1217	4	2598.04
1218	4	2095.76
1219	4	2157.61
1220	4	2232.75
1221	4	2846.14
1222	4	4141.45
1223	4	1848.11
1224	4	3241.77
1225	4	4498.72
1226	4	2024.21
1227	4	2094.88
1228	4	3195.03
1229	4	2788.02
1230	4	2217.96
1231	4	3007.16
1232	4	6256.22
1233	4	2101.39
1234	4	4122.45
1235	4	4880.83
1236	4	5224.39
1237	4	3202.72
1238	4	2178.98
1239	4	2594.78
1240	4	3705.49
1241	4	5328.46
1242	4	1198.77
1243	4	1806.5
1244	4	1653.15
1245	4	3066.68
1246	4	3683.05
1247	4	4174.36
1248	4	2295.53
1249	4	4223.52
1250	4	11024.8
1251	4	6588.16
1252	4	3967.12
1253	4	5370.19
1254	4	4168.15
1255	4	3193.08
1256	4	6960.15
1257	4	2208.27
1258	4	5103.55
1259	4	5883.83
1260	4	4953.03
1261	4	3680.05
1262	4	7770.58
1263	4	3152.47
1264	4	5195.07
1265	4	1518.9
1266	4	5335.2
1267	4	3369.77
1268	4	7856.71
1269	4	3624.41
1270	4	3199.61
1271	4	6062.16
1272	4	9050.1
1273	4	6062.53
1274	4	5486.77
1275	4	3678.27
1276	4	4218.48
1277	4	4337.37
1278	4	3986.96
1279	4	2959.25
1280	4	3242.75
1281	4	5056.79
1282	4	6064.83
1283	4	5646.3
1284	4	6715.4
1285	4	4830.49
1286	4	5770.48
1287	4	3939.24
1288	4	3464.77
1289	4	4477.03
1290	4	3258.79
1291	4	4400.76
1292	4	6159.17

## Sheet: SF. 14c
Beta Cell ID	Classification	Alpha cell glucagon intensity(arb. units)		Class	Definition	n	mean	median	SD	SEM	Min	Max	Q1	Q3	5%-95%
1	1	18.1675		1	P16- & 53BP1-	164	18.96	18.17	4.44	0.35	12.68	34.65	15.63	21.65	13.10–27.04
2	1	21.5475		2	P16+ & 53BP1-	585	23.35	22.81	6.56	0.27	12.68	63.38	18.59	27.04	13.94–34.14
3	1	19.0125		3	P16- & 53BP1+	46	18.09	17.53	3.92	0.58	12.68	27.89	15	20.17	13.10–25.46
4	1	23.2375		4	P16+ & 53BP1+	497	23.29	22.81	6.26	0.28	12.68	46.9	18.17	27.46	14.36–34.22
5	1	17.3225
6	1	12.675
7	1	19.435
8	1	12.675
9	1	15.21
10	1	24.0825
11	1	19.0125
12	1	23.2375
13	1	17.745
14	1	15.6325
15	1	15.21
16	1	13.0975
17	1	21.125
18	1	21.97
19	1	17.745
20	1	31.265
21	1	21.125
22	1	19.435
23	1	20.7025
24	1	25.35
25	1	18.59
26	1	17.745
27	1	23.2375
28	1	25.7725
29	1	13.0975
30	1	27.04
31	1	14.7875
32	1	17.745
33	1	18.59
34	1	19.8575
35	1	13.52
36	1	19.435
37	1	21.97
38	1	19.8575
39	1	18.1675
40	1	16.4775
41	1	23.2375
42	1	13.52
43	1	20.7025
44	1	14.365
45	1	17.3225
46	1	18.1675
47	1	21.5475
48	1	12.675
49	1	22.815
50	1	23.2375
51	1	16.055
52	1	16.055
53	1	13.52
54	1	17.745
55	1	28.73
56	1	17.3225
57	1	14.365
58	1	13.0975
59	1	12.675
60	1	15.6325
61	1	19.435
62	1	16.055
63	1	16.4775
64	1	23.66
65	1	23.66
66	1	15.21
67	1	21.97
68	1	15.6325
69	1	17.3225
70	1	13.0975
71	1	20.28
72	1	17.745
73	1	12.675
74	1	15.6325
75	1	25.35
76	1	18.59
77	1	16.055
78	1	21.125
79	1	13.52
80	1	28.73
81	1	16.4775
82	1	20.7025
83	1	16.4775
84	1	16.9
85	1	24.9275
86	1	16.055
87	1	19.8575
88	1	15.6325
89	1	20.7025
90	1	27.4625
91	1	15.21
92	1	26.195
93	1	17.3225
94	1	15.6325
95	1	23.66
96	1	18.59
97	1	16.9
98	1	28.3075
99	1	16.9
100	1	15.21
101	1	16.055
102	1	14.7875
103	1	15.21
104	1	18.59
105	1	23.66
106	1	20.7025
107	1	21.5475
108	1	17.3225
109	1	16.4775
110	1	12.675
111	1	20.7025
112	1	23.66
113	1	28.73
114	1	12.675
115	1	16.055
116	1	13.52
117	1	18.59
118	1	20.28
119	1	13.52
120	1	15.6325
121	1	21.97
122	1	16.055
123	1	20.28
124	1	13.9425
125	1	29.9975
126	1	15.21
127	1	20.28
128	1	16.9
129	1	27.04
130	1	21.97
131	1	14.7875
132	1	16.055
133	1	34.645
134	1	13.0975
135	1	24.0825
136	1	13.9425
137	1	24.9275
138	1	16.9
139	1	14.365
140	1	18.59
141	1	23.66
142	1	23.2375
143	1	17.745
144	1	23.2375
145	1	21.5475
146	1	20.28
147	1	16.055
148	1	16.9
149	1	13.52
150	1	17.3225
151	1	18.59
152	1	23.2375
153	1	15.21
154	1	21.125
155	1	19.0125
156	1	21.5475
157	1	13.0975
158	1	20.28
159	1	13.52
160	1	19.8575
161	1	25.7725
162	1	26.195
163	1	14.365
164	1	23.2375
165	2	18.1675
166	2	41.405
167	2	22.815
168	2	17.3225
169	2	13.52
170	2	22.3925
171	2	15.6325
172	2	24.505
173	2	13.52
174	2	22.3925
175	2	13.0975
176	2	23.66
177	2	26.6175
178	2	16.9
179	2	28.3075
180	2	23.66
181	2	12.675
182	2	13.52
183	2	21.97
184	2	22.815
185	2	33.3775
186	2	19.435
187	2	19.435
188	2	21.5475
189	2	21.5475
190	2	30.8425
191	2	29.9975
192	2	16.9
193	2	22.815
194	2	20.28
195	2	30.8425
196	2	16.9
197	2	27.04
198	2	19.8575
199	2	30.8425
200	2	16.055
201	2	17.3225
202	2	30.42
203	2	19.435
204	2	16.055
205	2	14.365
206	2	25.35
207	2	17.745
208	2	19.0125
209	2	23.2375
210	2	29.575
211	2	16.055
212	2	22.3925
213	2	26.6175
214	2	24.505
215	2	26.6175
216	2	27.04
217	2	28.73
218	2	19.0125
219	2	34.645
220	2	17.3225
221	2	26.195
222	2	25.35
223	2	21.5475
224	2	13.0975
225	2	18.1675
226	2	22.3925
227	2	22.3925
228	2	26.6175
229	2	28.3075
230	2	13.9425
231	2	19.435
232	2	16.055
233	2	27.885
234	2	22.815
235	2	25.7725
236	2	13.9425
237	2	19.8575
238	2	30.8425
239	2	12.675
240	2	24.0825
241	2	19.8575
242	2	23.2375
243	2	24.9275
244	2	21.125
245	2	23.2375
246	2	18.1675
247	2	25.35
248	2	24.505
249	2	25.7725
250	2	25.35
251	2	12.675
252	2	27.4625
253	2	20.7025
254	2	17.3225
255	2	18.1675
256	2	24.505
257	2	13.9425
258	2	26.195
259	2	29.1525
260	2	19.435
261	2	18.59
262	2	24.9275
263	2	21.5475
264	2	25.35
265	2	27.04
266	2	30.8425
267	2	26.195
268	2	15.6325
269	2	20.28
270	2	17.745
271	2	25.35
272	2	24.0825
273	2	18.59
274	2	14.365
275	2	30.8425
276	2	15.21
277	2	24.0825
278	2	23.66
279	2	19.435
280	2	13.9425
281	2	14.7875
282	2	31.6875
283	2	27.4625
284	2	19.435
285	2	26.195
286	2	28.73
287	2	26.6175
288	2	31.6875
289	2	19.8575
290	2	27.885
291	2	26.6175
292	2	21.97
293	2	36.335
294	2	15.6325
295	2	28.73
296	2	31.6875
297	2	21.125
298	2	22.815
299	2	32.11
300	2	27.4625
301	2	21.97
302	2	16.9
303	2	27.4625
304	2	34.2225
305	2	22.3925
306	2	26.6175
307	2	35.9125
308	2	26.195
309	2	25.7725
310	2	41.405
311	2	23.66
312	2	25.35
313	2	27.4625
314	2	30.42
315	2	16.9
316	2	15.6325
317	2	16.9
318	2	13.9425
319	2	22.3925
320	2	29.1525
321	2	26.195
322	2	22.815
323	2	21.5475
324	2	19.8575
325	2	18.59
326	2	15.6325
327	2	29.9975
328	2	16.9
329	2	32.11
330	2	21.97
331	2	35.9125
332	2	29.575
333	2	29.1525
334	2	17.745
335	2	14.365
336	2	14.365
337	2	23.2375
338	2	12.675
339	2	25.7725
340	2	19.0125
341	2	20.7025
342	2	18.1675
343	2	17.3225
344	2	31.265
345	2	26.6175
346	2	21.97
347	2	30.42
348	2	17.745
349	2	20.7025
350	2	29.9975
351	2	19.0125
352	2	22.815
353	2	13.52
354	2	29.1525
355	2	14.7875
356	2	13.52
357	2	13.0975
358	2	21.97
359	2	15.21
360	2	29.9975
361	2	28.73
362	2	30.8425
363	2	30.8425
364	2	25.7725
365	2	27.04
366	2	25.35
367	2	27.4625
368	2	63.375
369	2	23.2375
370	2	22.3925
371	2	14.365
372	2	20.28
373	2	19.435
374	2	21.5475
375	2	25.7725
376	2	27.04
377	2	25.35
378	2	19.435
379	2	28.3075
380	2	22.3925
381	2	24.9275
382	2	15.6325
383	2	21.5475
384	2	24.0825
385	2	18.1675
386	2	21.97
387	2	15.21
388	2	27.04
389	2	23.2375
390	2	21.97
391	2	25.35
392	2	25.7725
393	2	35.9125
394	2	18.59
395	2	22.815
396	2	20.28
397	2	33.3775
398	2	28.3075
399	2	16.4775
400	2	21.97
401	2	16.9
402	2	32.11
403	2	19.0125
404	2	38.87
405	2	28.3075
406	2	40.1375
407	2	25.35
408	2	17.745
409	2	21.97
410	2	19.435
411	2	16.4775
412	2	22.815
413	2	21.5475
414	2	29.1525
415	2	40.1375
416	2	17.3225
417	2	19.8575
418	2	18.1675
419	2	34.2225
420	2	20.7025
421	2	21.97
422	2	20.7025
423	2	24.0825
424	2	14.365
425	2	31.265
426	2	18.59
427	2	19.8575
428	2	27.04
429	2	19.0125
430	2	29.1525
431	2	13.9425
432	2	27.04
433	2	19.435
434	2	22.3925
435	2	24.0825
436	2	22.815
437	2	16.4775
438	2	22.3925
439	2	27.04
440	2	12.675
441	2	26.195
442	2	13.52
443	2	32.11
444	2	17.745
445	2	13.0975
446	2	23.66
447	2	16.9
448	2	13.52
449	2	16.055
450	2	40.9825
451	2	23.2375
452	2	22.815
453	2	35.49
454	2	25.35
455	2	20.7025
456	2	29.9975
457	2	21.125
458	2	21.5475
459	2	26.195
460	2	30.42
461	2	16.055
462	2	22.3925
463	2	12.675
464	2	27.4625
465	2	24.505
466	2	33.3775
467	2	16.9
468	2	24.9275
469	2	26.6175
470	2	25.35
471	2	23.66
472	2	29.575
473	2	27.4625
474	2	34.645
475	2	29.9975
476	2	16.055
477	2	21.5475
478	2	43.5175
479	2	18.59
480	2	13.9425
481	2	18.1675
482	2	26.6175
483	2	21.97
484	2	24.505
485	2	28.3075
486	2	21.5475
487	2	16.4775
488	2	16.9
489	2	22.815
490	2	30.42
491	2	27.4625
492	2	30.8425
493	2	31.265
494	2	29.575
495	2	27.885
496	2	22.3925
497	2	18.1675
498	2	24.0825
499	2	27.885
500	2	15.21
501	2	18.1675
502	2	25.7725
503	2	30.8425
504	2	19.8575
505	2	16.4775
506	2	28.73
507	2	24.9275
508	2	15.21
509	2	15.21
510	2	17.3225
511	2	13.9425
512	2	21.5475
513	2	21.5475
514	2	15.6325
515	2	26.195
516	2	24.9275
517	2	24.505
518	2	38.4475
519	2	13.52
520	2	18.59
521	2	41.405
522	2	25.7725
523	2	38.025
524	2	22.815
525	2	16.9
526	2	14.365
527	2	22.815
528	2	24.0825
529	2	22.3925
530	2	20.28
531	2	29.9975
532	2	21.5475
533	2	24.9275
534	2	36.335
535	2	31.6875
536	2	13.0975
537	2	26.6175
538	2	20.7025
539	2	23.66
540	2	29.9975
541	2	51.545
542	2	15.6325
543	2	45.2075
544	2	21.5475
545	2	25.7725
546	2	36.335
547	2	23.66
548	2	26.195
549	2	32.955
550	2	15.6325
551	2	28.73
552	2	25.7725
553	2	25.35
554	2	27.885
555	2	22.3925
556	2	22.3925
557	2	28.73
558	2	12.675
559	2	15.6325
560	2	18.1675
561	2	21.5475
562	2	13.9425
563	2	26.6175
564	2	22.815
565	2	26.195
566	2	26.6175
567	2	24.0825
568	2	12.675
569	2	14.7875
570	2	31.6875
571	2	14.365
572	2	23.2375
573	2	14.365
574	2	19.435
575	2	12.675
576	2	20.7025
577	2	25.35
578	2	22.3925
579	2	18.59
580	2	18.1675
581	2	27.885
582	2	25.7725
583	2	19.8575
584	2	26.195
585	2	19.435
586	2	16.9
587	2	16.9
588	2	19.435
589	2	27.885
590	2	30.8425
591	2	22.815
592	2	28.3075
593	2	16.055
594	2	26.195
595	2	29.9975
596	2	22.815
597	2	16.9
598	2	19.8575
599	2	21.125
600	2	19.8575
601	2	20.28
602	2	21.97
603	2	24.0825
604	2	16.9
605	2	35.49
606	2	28.3075
607	2	26.195
608	2	28.3075
609	2	26.6175
610	2	19.0125
611	2	28.3075
612	2	24.505
613	2	19.0125
614	2	20.7025
615	2	26.195
616	2	30.42
617	2	20.28
618	2	25.7725
619	2	24.0825
620	2	21.125
621	2	37.6025
622	2	19.0125
623	2	26.195
624	2	25.35
625	2	16.9
626	2	28.73
627	2	21.5475
628	2	22.815
629	2	25.7725
630	2	31.265
631	2	32.955
632	2	23.66
633	2	29.9975
634	2	19.8575
635	2	22.3925
636	2	16.055
637	2	19.435
638	2	23.66
639	2	27.885
640	2	12.675
641	2	22.3925
642	2	18.1675
643	2	20.28
644	2	26.195
645	2	16.055
646	2	24.0825
647	2	29.575
648	2	43.94
649	2	26.195
650	2	35.0675
651	2	20.28
652	2	29.9975
653	2	22.3925
654	2	33.8
655	2	21.5475
656	2	27.04
657	2	14.365
658	2	24.0825
659	2	24.0825
660	2	30.8425
661	2	12.675
662	2	25.35
663	2	21.125
664	2	12.675
665	2	27.885
666	2	20.28
667	2	31.265
668	2	27.4625
669	2	21.5475
670	2	22.3925
671	2	21.125
672	2	43.94
673	2	21.97
674	2	13.52
675	2	20.7025
676	2	21.5475
677	2	25.7725
678	2	49.4325
679	2	21.97
680	2	21.5475
681	2	19.435
682	2	12.675
683	2	23.2375
684	2	19.435
685	2	33.3775
686	2	25.35
687	2	31.6875
688	2	17.745
689	2	30.42
690	2	19.435
691	2	33.3775
692	2	18.1675
693	2	24.505
694	2	20.7025
695	2	27.885
696	2	26.195
697	2	19.435
698	2	18.1675
699	2	14.7875
700	2	16.055
701	2	24.0825
702	2	21.125
703	2	16.4775
704	2	25.35
705	2	16.4775
706	2	27.4625
707	2	28.3075
708	2	24.9275
709	2	16.055
710	2	21.5475
711	2	23.2375
712	2	19.0125
713	2	24.505
714	2	19.435
715	2	27.885
716	2	13.52
717	2	18.59
718	2	20.7025
719	2	16.9
720	2	27.04
721	2	17.3225
722	2	23.66
723	2	29.9975
724	2	23.66
725	2	21.5475
726	2	17.745
727	2	29.575
728	2	14.7875
729	2	20.28
730	2	30.8425
731	2	16.055
732	2	18.1675
733	2	20.7025
734	2	29.575
735	2	16.055
736	2	21.5475
737	2	29.9975
738	2	24.505
739	2	23.2375
740	2	18.1675
741	2	32.11
742	2	23.66
743	2	21.125
744	2	19.435
745	2	20.7025
746	2	29.9975
747	2	18.59
748	2	27.04
749	2	21.97
750	3	27.885
751	3	19.0125
752	3	21.5475
753	3	17.3225
754	3	17.3225
755	3	12.675
756	3	16.4775
757	3	14.7875
758	3	13.9425
759	3	17.745
760	3	19.8575
761	3	22.815
762	3	12.675
763	3	18.1675
764	3	14.7875
765	3	21.97
766	3	17.745
767	3	23.2375
768	3	17.745
769	3	14.7875
770	3	17.3225
771	3	16.055
772	3	16.4775
773	3	13.0975
774	3	13.0975
775	3	14.7875
776	3	21.5475
777	3	25.7725
778	3	27.4625
779	3	13.52
780	3	21.125
781	3	16.055
782	3	13.52
783	3	20.28
784	3	15.6325
785	3	19.0125
786	3	18.1675
787	3	15.6325
788	3	24.0825
789	3	13.9425
790	3	16.055
791	3	18.59
792	3	24.505
793	3	18.59
794	3	16.4775
795	3	19.0125
796	4	20.7025
797	4	34.645
798	4	24.505
799	4	34.645
800	4	26.6175
801	4	22.815
802	4	29.575
803	4	25.7725
804	4	28.73
805	4	27.4625
806	4	18.59
807	4	23.66
808	4	19.435
809	4	22.3925
810	4	40.56
811	4	28.73
812	4	19.435
813	4	26.195
814	4	25.35
815	4	23.2375
816	4	22.3925
817	4	20.28
818	4	20.7025
819	4	25.35
820	4	27.04
821	4	27.04
822	4	31.6875
823	4	39.715
824	4	15.6325
825	4	16.4775
826	4	32.11
827	4	27.4625
828	4	26.6175
829	4	18.59
830	4	22.815
831	4	27.885
832	4	18.1675
833	4	21.5475
834	4	28.73
835	4	28.3075
836	4	14.365
837	4	15.21
838	4	21.125
839	4	23.2375
840	4	15.21
841	4	27.885
842	4	13.9425
843	4	26.6175
844	4	18.1675
845	4	29.1525
846	4	27.885
847	4	19.435
848	4	19.8575
849	4	21.97
850	4	23.2375
851	4	22.3925
852	4	17.745
853	4	23.2375
854	4	20.28
855	4	20.7025
856	4	26.6175
857	4	23.2375
858	4	34.2225
859	4	22.3925
860	4	24.9275
861	4	24.505
862	4	24.505
863	4	27.885
864	4	29.9975
865	4	14.7875
866	4	27.04
867	4	21.125
868	4	13.52
869	4	21.125
870	4	22.815
871	4	24.9275
872	4	23.66
873	4	30.8425
874	4	16.9
875	4	20.28
876	4	17.745
877	4	18.1675
878	4	17.745
879	4	25.35
880	4	20.28
881	4	13.9425
882	4	16.9
883	4	42.25
884	4	26.6175
885	4	27.4625
886	4	16.4775
887	4	27.04
888	4	22.3925
889	4	25.35
890	4	35.49
891	4	31.6875
892	4	12.675
893	4	23.2375
894	4	18.1675
895	4	24.0825
896	4	26.195
897	4	22.815
898	4	33.3775
899	4	24.0825
900	4	24.505
901	4	18.59
902	4	25.7725
903	4	18.1675
904	4	23.66
905	4	32.5325
906	4	20.7025
907	4	24.0825
908	4	21.125
909	4	21.5475
910	4	20.28
911	4	32.955
912	4	20.28
913	4	16.9
914	4	19.435
915	4	30.8425
916	4	16.9
917	4	26.6175
918	4	24.505
919	4	18.59
920	4	16.4775
921	4	20.28
922	4	23.2375
923	4	34.645
924	4	22.3925
925	4	30.42
926	4	23.66
927	4	14.365
928	4	17.3225
929	4	19.0125
930	4	22.3925
931	4	17.3225
932	4	14.365
933	4	20.7025
934	4	20.7025
935	4	25.7725
936	4	27.885
937	4	23.2375
938	4	30.8425
939	4	16.9
940	4	35.49
941	4	27.04
942	4	27.885
943	4	22.3925
944	4	19.0125
945	4	31.6875
946	4	22.815
947	4	34.2225
948	4	29.1525
949	4	29.9975
950	4	14.7875
951	4	31.6875
952	4	23.66
953	4	27.4625
954	4	15.6325
955	4	17.745
956	4	29.1525
957	4	23.66
958	4	14.365
959	4	27.04
960	4	35.49
961	4	32.955
962	4	28.73
963	4	34.645
964	4	37.6025
965	4	25.35
966	4	27.04
967	4	16.9
968	4	46.8975
969	4	31.6875
970	4	41.8275
971	4	36.335
972	4	24.9275
973	4	22.815
974	4	15.21
975	4	21.5475
976	4	21.125
977	4	25.35
978	4	18.1675
979	4	14.365
980	4	19.435
981	4	18.1675
982	4	13.9425
983	4	27.4625
984	4	30.42
985	4	31.6875
986	4	21.5475
987	4	22.3925
988	4	19.0125
989	4	22.3925
990	4	13.52
991	4	35.0675
992	4	20.7025
993	4	16.055
994	4	32.5325
995	4	19.435
996	4	21.125
997	4	33.8
998	4	14.7875
999	4	14.365
1000	4	17.3225
1001	4	24.505
1002	4	30.42
1003	4	19.0125
1004	4	27.885
1005	4	28.3075
1006	4	15.21
1007	4	27.04
1008	4	15.21
1009	4	29.9975
1010	4	24.0825
1011	4	31.6875
1012	4	21.97
1013	4	22.3925
1014	4	22.815
1015	4	34.645
1016	4	32.5325
1017	4	25.7725
1018	4	25.7725
1019	4	25.7725
1020	4	13.9425
1021	4	25.35
1022	4	25.7725
1023	4	24.9275
1024	4	30.42
1025	4	22.815
1026	4	13.0975
1027	4	25.35
1028	4	17.3225
1029	4	22.3925
1030	4	13.9425
1031	4	14.7875
1032	4	20.7025
1033	4	34.645
1034	4	27.885
1035	4	16.055
1036	4	15.6325
1037	4	32.955
1038	4	17.3225
1039	4	38.4475
1040	4	24.0825
1041	4	24.9275
1042	4	16.055
1043	4	31.6875
1044	4	16.4775
1045	4	15.21
1046	4	35.49
1047	4	27.4625
1048	4	22.815
1049	4	32.11
1050	4	22.3925
1051	4	24.505
1052	4	17.745
1053	4	16.9
1054	4	21.5475
1055	4	12.675
1056	4	21.125
1057	4	26.195
1058	4	18.59
1059	4	15.6325
1060	4	13.52
1061	4	30.8425
1062	4	28.73
1063	4	18.59
1064	4	26.6175
1065	4	24.0825
1066	4	26.6175
1067	4	22.815
1068	4	18.59
1069	4	33.8
1070	4	22.3925
1071	4	19.435
1072	4	31.265
1073	4	18.59
1074	4	16.4775
1075	4	43.5175
1076	4	13.0975
1077	4	29.1525
1078	4	37.6025
1079	4	32.955
1080	4	15.21
1081	4	27.885
1082	4	22.3925
1083	4	14.365
1084	4	13.9425
1085	4	16.9
1086	4	19.8575
1087	4	17.3225
1088	4	22.3925
1089	4	31.265
1090	4	42.6725
1091	4	21.97
1092	4	13.52
1093	4	16.055
1094	4	25.35
1095	4	18.59
1096	4	18.59
1097	4	20.28
1098	4	18.1675
1099	4	21.97
1100	4	20.7025
1101	4	25.35
1102	4	26.6175
1103	4	31.265
1104	4	30.42
1105	4	19.435
1106	4	23.2375
1107	4	13.0975
1108	4	28.73
1109	4	16.055
1110	4	19.435
1111	4	24.505
1112	4	21.125
1113	4	27.885
1114	4	21.97
1115	4	22.3925
1116	4	35.9125
1117	4	23.2375
1118	4	20.28
1119	4	28.73
1120	4	24.0825
1121	4	29.1525
1122	4	25.7725
1123	4	24.505
1124	4	15.6325
1125	4	20.28
1126	4	30.8425
1127	4	32.11
1128	4	29.9975
1129	4	26.195
1130	4	17.745
1131	4	13.52
1132	4	12.675
1133	4	27.4625
1134	4	19.435
1135	4	22.815
1136	4	25.35
1137	4	38.87
1138	4	13.52
1139	4	32.5325
1140	4	24.9275
1141	4	17.3225
1142	4	20.7025
1143	4	22.815
1144	4	32.5325
1145	4	33.3775
1146	4	27.4625
1147	4	15.6325
1148	4	24.9275
1149	4	16.4775
1150	4	29.9975
1151	4	16.4775
1152	4	27.4625
1153	4	16.055
1154	4	15.21
1155	4	22.815
1156	4	27.04
1157	4	23.2375
1158	4	26.6175
1159	4	32.11
1160	4	17.3225
1161	4	16.9
1162	4	29.575
1163	4	22.815
1164	4	14.365
1165	4	17.745
1166	4	28.73
1167	4	17.3225
1168	4	33.3775
1169	4	24.505
1170	4	20.28
1171	4	24.505
1172	4	18.1675
1173	4	15.6325
1174	4	25.35
1175	4	19.8575
1176	4	32.11
1177	4	27.885
1178	4	28.73
1179	4	29.575
1180	4	21.5475
1181	4	23.2375
1182	4	24.0825
1183	4	32.11
1184	4	16.4775
1185	4	24.0825
1186	4	24.9275
1187	4	23.2375
1188	4	23.2375
1189	4	20.28
1190	4	23.66
1191	4	26.195
1192	4	17.3225
1193	4	24.9275
1194	4	17.3225
1195	4	13.52
1196	4	18.59
1197	4	13.52
1198	4	16.9
1199	4	20.28
1200	4	27.04
1201	4	22.3925
1202	4	19.0125
1203	4	28.3075
1204	4	17.3225
1205	4	29.575
1206	4	24.505
1207	4	20.28
1208	4	22.3925
1209	4	17.3225
1210	4	25.7725
1211	4	17.745
1212	4	21.125
1213	4	29.1525
1214	4	29.9975
1215	4	23.2375
1216	4	16.055
1217	4	25.7725
1218	4	16.4775
1219	4	16.055
1220	4	16.4775
1221	4	25.35
1222	4	21.5475
1223	4	32.5325
1224	4	23.66
1225	4	21.97
1226	4	21.97
1227	4	30.8425
1228	4	26.195
1229	4	23.2375
1230	4	21.97
1231	4	30.42
1232	4	25.35
1233	4	16.4775
1234	4	24.0825
1235	4	18.1675
1236	4	21.125
1237	4	16.4775
1238	4	16.4775
1239	4	13.9425
1240	4	20.7025
1241	4	23.66
1242	4	15.21
1243	4	33.3775
1244	4	21.5475
1245	4	23.2375
1246	4	27.885
1247	4	30.8425
1248	4	18.1675
1249	4	19.0125
1250	4	17.3225
1251	4	18.59
1252	4	23.2375
1253	4	23.2375
1254	4	20.7025
1255	4	16.9
1256	4	16.9
1257	4	16.9
1258	4	21.97
1259	4	21.97
1260	4	21.5475
1261	4	16.055
1262	4	27.4625
1263	4	22.3925
1264	4	21.125
1265	4	24.505
1266	4	16.055
1267	4	21.125
1268	4	22.815
1269	4	17.3225
1270	4	16.9
1271	4	19.8575
1272	4	28.73
1273	4	18.1675
1274	4	23.66
1275	4	14.365
1276	4	30.8425
1277	4	14.365
1278	4	30.8425
1279	4	15.6325
1280	4	25.7725
1281	4	18.59
1282	4	14.365
1283	4	32.5325
1284	4	16.9
1285	4	21.97
1286	4	21.125
1287	4	17.745
1288	4	16.055
1289	4	33.3775
1290	4	17.745
1291	4	14.7875
1292	4	17.745

[truncated: 8 more sheets: SF. 15e, SF. 15f, SF. 15g, SF. 15h, SF. 16d, SF. 17d, SF. 17e, SF. 17f]
